# Supplementary material for: Crystal structure of {2-[({2-[(2-amino­eth­yl)amino]­eth­yl}imino)­meth­yl]pheno­lato}aqua­copper(II) bromide
Source: Acta Crystallogr Sect E Struct Rep Online. 2014 Aug 16;70(Pt 9):m330–1. doi: 10.1107/S1600536814017590 (PMC4186199; doi:10.1107/S1600536814017590)
Supplement: Supplementary file 1 [file e-70-0m330-sup1.cif]

##############################################################################
#                                                                            #
# This CIF contains the data in a paper accepted for publication in          #
# Acta Crystallographica Section E. It conforms to the requirements of       #
# Notes for Authors for Acta Crystallographica Section E, and has been       #
# peer reviewed under the auspices of the IUCr Commission on Journals.       #
#                                                                            #
# Full details of the Crystallographic Information File format               #
# are given in the paper "The Crystallographic Information File (CIF):       #
# a New Standard Archive File for Crystallography" by S. R. Hall, F. H.      #
# Allen and I. D. Brown [Acta Cryst. (1991), A47, 655-685].                  #
#                                                                            #
# The current version of the core CIF dictionary is obtainable from          #
# ftp://ftp.iucr.org/pub/cif_core.dic.                                       #
#                                                                            #
# Software is freely available for graphical display of the structure(s)     #
# in this CIF. For information consult the CIF software page                 #
# http://www.iucr.org/resources/cif/software.                                #
#                                                                            #
# This file may be used for bona fide research purposes within the           #
# scientific community so long as proper attribution is given to the journal # 
# article from which it was obtained.                                        #
#                                                                            #
##############################################################################
data_I
_database_code_depnum_ccdc_archive 'CCDC 1017209'
_audit_creation_method     SHELXL-97
_chemical_name_systematic
;
{2-[({2-[(2-Aminoethyl)amino]ethyl}imino)methyl]phenolato}aquacopper(II)
bromide
;
_chemical_name_common     ?
_chemical_formula_moiety     'C11 H18 Cu N3 O2 +, Br -'
_chemical_formula_sum     'C11 H18 Br Cu N3 O2'
_chemical_formula_iupac     '[Cu (C11 H16 N3 O1) (H2 O1)] Br'
_chemical_formula_weight     367.73
_chemical_melting_point     ?
_symmetry_cell_setting     monoclinic
_symmetry_space_group_name_H-M     'P 21/c'
_symmetry_space_group_name_Hall     '-P 2ybc'
loop_
    _symmetry_equiv_pos_as_xyz
    'x, y, z'
    '-x, y+1/2, -z+1/2'
    '-x, -y, -z'
    'x, -y-1/2, z-1/2'
_cell_length_a     9.2226(11)
_cell_length_b     14.0333(13)
_cell_length_c     10.9206(11)
_cell_angle_alpha     90.00
_cell_angle_beta     102.355(11)
_cell_angle_gamma     90.00
_cell_volume     1380.7(3)
_cell_formula_units_Z     4
_cell_measurement_reflns_used     1502
_cell_measurement_theta_min     2.8933
_cell_measurement_theta_max     32.2115
_cell_measurement_temperature     293(2)
_exptl_crystal_description     block
_exptl_crystal_colour     green
_exptl_crystal_size_max     0.40
_exptl_crystal_size_mid     0.40
_exptl_crystal_size_min     0.40
_exptl_crystal_density_diffrn     1.769
_exptl_crystal_density_meas     ?
_exptl_crystal_density_method     'not measured'
_exptl_crystal_F_000     740
_exptl_absorpt_coefficient_mu     4.474
_exptl_absorpt_correction_type     multi-scan
_exptl_absorpt_process_details
;
(CrysAlis PRO; Agilent, 2011)
;
_exptl_absorpt_correction_T_min     0.2677
_exptl_absorpt_correction_T_max     0.2677
_exptl_special_details
;
Absorption correction: CrysAlis PRO (Agilent, 2011)
Empirical absorption correction using spherical harmonics,
implemented in SCALE3 ABSPACK scaling algorithm.
;
_diffrn_ambient_temperature     293(2)
_diffrn_radiation_type     MoK\a
_diffrn_radiation_wavelength     0.71073
_diffrn_radiation_source     'Enhance (Mo) X-ray Source'
_diffrn_radiation_monochromator     graphite
_diffrn_measurement_device_type     'Agilent Xcalibur Sapphire3'
_diffrn_measurement_method     '\w scans'
_diffrn_detector_area_resol_mean     16.1827
_diffrn_reflns_number     7804
_diffrn_reflns_av_R_equivalents     0.0450
_diffrn_reflns_av_sigmaI/netI     0.0818
_diffrn_reflns_theta_min     2.90
_diffrn_reflns_theta_max     30.00
_diffrn_reflns_theta_full     30.00
_diffrn_measured_fraction_theta_max     0.994
_diffrn_measured_fraction_theta_full     0.994
_diffrn_reflns_limit_h_min     -7
_diffrn_reflns_limit_h_max     12
_diffrn_reflns_limit_k_min     -16
_diffrn_reflns_limit_k_max     19
_diffrn_reflns_limit_l_min     -15
_diffrn_reflns_limit_l_max     12
_diffrn_standards_number     2
_diffrn_standards_interval_count     50
_diffrn_standards_interval_time     ?
_diffrn_standards_decay_%     1
_refine_special_details
;
Refinement of <i>F</i>^2^ against ALL reflections. The weighted <i>R</i>-factor
<i>wR</i> and goodness of fit <i>S</i> are based on <i>F</i>^2^, conventional
<i>R</i>-factors <i>R</i> are based on <i>F</i>, with <i>F</i> set to zero for
negative <i>F</i>^2^. The threshold expression of <i>F</i>^2^ >
\s(<i>F</i>^2^) is used only for calculating <i>R</i>-factors(gt) <i>etc</i>.
and is not relevant to the choice of reflections for refinement.
<i>R</i>-factors based on <i>F</i>^2^ are statistically about twice as large
as those based on <i>F</i>, and <i>R</i>- factors based on ALL data will be
even larger.
;
_reflns_number_total     4004
_reflns_number_gt     2334
_reflns_threshold_expression     I>2sigma(I)
_refine_ls_structure_factor_coef     Fsqd
_refine_ls_matrix_type     full
_refine_ls_R_factor_all     0.1140
_refine_ls_R_factor_gt     0.0523
_refine_ls_wR_factor_gt     0.0822
_refine_ls_wR_factor_ref     0.0965
_refine_ls_goodness_of_fit_ref     0.953
_refine_ls_restrained_S_all     0.953
_refine_ls_number_reflns     4004
_refine_ls_number_parameters     163
_refine_ls_number_restraints     0
_refine_ls_hydrogen_treatment     constr
_refine_ls_weighting_scheme     calc
_refine_ls_weighting_details
'calc w=1/[\s^2^(Fo^2^)+(0.0308P)^2^+0.0000P] where P=(Fo^2^+2Fc^2^)/3'
_atom_sites_solution_hydrogens     geom
_atom_sites_solution_primary     direct
_atom_sites_solution_secondary     difmap
_refine_ls_shift/su_max     0.001
_refine_ls_shift/su_mean     0.000
_refine_diff_density_max     0.978
_refine_diff_density_min     -0.375
_refine_ls_extinction_method     none
_refine_ls_extinction_coef     ?
loop_
    _atom_type_symbol
    _atom_type_description
    _atom_type_scat_dispersion_real
    _atom_type_scat_dispersion_imag
    _atom_type_scat_source
    'C' 'C' 0.0033 0.0016
                         'International Tables Vol C Tables 4.2.6.8 and 6.1.1.4'
    'H' 'H' 0.0000 0.0000
                         'International Tables Vol C Tables 4.2.6.8 and 6.1.1.4'
    'N' 'N' 0.0061 0.0033
                         'International Tables Vol C Tables 4.2.6.8 and 6.1.1.4'
    'O' 'O' 0.0106 0.0060
                         'International Tables Vol C Tables 4.2.6.8 and 6.1.1.4'
    'Cu' 'Cu' 0.3201 1.2651
                         'International Tables Vol C Tables 4.2.6.8 and 6.1.1.4'
    'Br' 'Br' -0.2901 2.4595
                         'International Tables Vol C Tables 4.2.6.8 and 6.1.1.4'
_computing_data_collection     'CrysAlis PRO (Agilent, 2011)'
_computing_cell_refinement     'CrysAlis PRO (Agilent, 2011)'
_computing_data_reduction     'CrysAlis RED (Agilent, 2011)'
_computing_structure_solution     'SHELXTL (Sheldrick, 2008)'
_computing_structure_refinement     'OLEX2 (Dolomanov <i>et al.</i>, 2009)'
_computing_molecular_graphics     'SHELXTL (Sheldrick, 2008)'
_computing_publication_material     'publCIF (Westrip, 2010)'
loop_
    _atom_site_type_symbol
    _atom_site_label
    _atom_site_fract_x
    _atom_site_fract_y
    _atom_site_fract_z
    _atom_site_U_iso_or_equiv
    _atom_site_adp_type
    _atom_site_calc_flag
    _atom_site_refinement_flags
    _atom_site_occupancy
    _atom_site_symmetry_multiplicity
    _atom_site_disorder_assembly
    _atom_site_disorder_group
    Cu Cu1 0.67287(6) 0.58118(3) 0.65849(4) 0.03317(14) Uani d . 1 1 . .
    Br Br1 0.70894(6) 0.32849(3) 0.91251(4) 0.04828(15) Uani d . 1 1 . .
    O O1 0.6489(3) 0.61004(19) 0.4836(2) 0.0412(7) Uani d . 1 1 . .
    O O2 0.6414(3) 0.41770(17) 0.6240(2) 0.0401(7) Uani d . 1 1 . .
    H H2OA 0.5548 0.4032 0.5949 0.060 Uiso d R 1 1 . .
    H H2OB 0.6614 0.3912 0.6920 0.060 Uiso d R 1 1 . .
    N N1 0.8883(4) 0.5872(2) 0.6891(3) 0.0346(8) Uani d . 1 1 . .
    N N2 0.7031(4) 0.5675(2) 0.8462(3) 0.0387(8) Uani d . 1 1 . .
    H H2N 0.7059 0.5079 0.8604 0.046 Uiso d R 1 1 . .
    N N3 0.4595(4) 0.6068(2) 0.6646(3) 0.0399(8) Uani d . 1 1 . .
    H H3NA 0.4358 0.6632 0.6411 0.048 Uiso d R 1 1 . .
    H H3NB 0.4087 0.5679 0.6132 0.048 Uiso d R 1 1 . .
    C C1 0.9071(4) 0.6273(2) 0.4771(3) 0.0302(8) Uani d . 1 1 . .
    C C2 0.7532(5) 0.6287(2) 0.4219(3) 0.0313(9) Uani d . 1 1 . .
    C C3 0.7118(5) 0.6529(2) 0.2942(3) 0.0349(9) Uani d . 1 1 . .
    H H3 0.6117 0.6542 0.2556 0.042 Uiso calc R 1 1 . .
    C C4 0.8153(5) 0.6747(3) 0.2252(4) 0.0424(11) Uani d . 1 1 . .
    H H4 0.7837 0.6912 0.1412 0.051 Uiso calc R 1 1 . .
    C C5 0.9668(5) 0.6727(3) 0.2784(4) 0.0463(11) Uani d . 1 1 . .
    H H5 1.0368 0.6864 0.2309 0.056 Uiso calc R 1 1 . .
    C C6 1.0092(5) 0.6498(3) 0.4026(4) 0.0419(10) Uani d . 1 1 . .
    H H6 1.1100 0.6491 0.4394 0.050 Uiso calc R 1 1 . .
    C C7 0.9648(5) 0.6070(2) 0.6085(4) 0.0366(9) Uani d . 1 1 . .
    H H7 1.0673 0.6085 0.6364 0.044 Uiso calc R 1 1 . .
    C C8 0.9587(5) 0.5675(3) 0.8202(4) 0.0467(11) Uani d . 1 1 . .
    H H8A 1.0528 0.6007 0.8429 0.056 Uiso calc R 1 1 . .
    H H8B 0.9771 0.4997 0.8320 0.056 Uiso calc R 1 1 . .
    C C9 0.8548(5) 0.6011(3) 0.9012(4) 0.0411(10) Uani d . 1 1 . .
    H H9A 0.8868 0.5762 0.9855 0.049 Uiso calc R 1 1 . .
    H H9B 0.8561 0.6702 0.9058 0.049 Uiso calc R 1 1 . .
    C C10 0.5790(5) 0.6137(3) 0.8863(4) 0.0440(11) Uani d . 1 1 . .
    H H10A 0.5935 0.6822 0.8899 0.053 Uiso calc R 1 1 . .
    H H10B 0.5728 0.5915 0.9691 0.053 Uiso calc R 1 1 . .
    C C11 0.4385(5) 0.5896(3) 0.7935(4) 0.0492(11) Uani d . 1 1 . .
    H H11A 0.4132 0.5233 0.8027 0.059 Uiso calc R 1 1 . .
    H H11B 0.3576 0.6287 0.8092 0.059 Uiso calc R 1 1 . .
loop_
    _atom_site_aniso_label
    _atom_site_aniso_U_11
    _atom_site_aniso_U_22
    _atom_site_aniso_U_33
    _atom_site_aniso_U_12
    _atom_site_aniso_U_13
    _atom_site_aniso_U_23
    Cu1 0.0316(3) 0.0396(3) 0.0258(2) 0.0004(2) 0.00050(19) 0.0017(2)
    Br1 0.0532(3) 0.0425(2) 0.0456(3) -0.0024(2) 0.0028(2) 0.0084(2)
    O1 0.0259(16) 0.0651(18) 0.0285(14) -0.0052(14) -0.0029(12) 0.0099(13)
    O2 0.0341(17) 0.0430(15) 0.0378(15) -0.0046(13) -0.0039(12) -0.0007(13)
    N1 0.032(2) 0.0361(17) 0.0306(17) 0.0052(15) -0.0046(14) -0.0041(15)
    N2 0.053(2) 0.0278(16) 0.0327(18) -0.0054(16) 0.0025(16) 0.0013(14)
    N3 0.037(2) 0.0425(18) 0.0396(19) -0.0004(16) 0.0076(16) -0.0011(15)
    C1 0.027(2) 0.0261(17) 0.036(2) 0.0005(17) 0.0039(17) -0.0055(16)
    C2 0.033(2) 0.0300(19) 0.031(2) -0.0043(18) 0.0052(17) -0.0009(16)
    C3 0.035(2) 0.037(2) 0.029(2) -0.0076(18) 0.0001(17) -0.0034(16)
    C4 0.058(3) 0.036(2) 0.035(2) -0.004(2) 0.014(2) -0.0020(18)
    C5 0.047(3) 0.047(2) 0.052(3) 0.002(2) 0.026(2) -0.012(2)
    C6 0.032(3) 0.040(2) 0.055(3) -0.0030(19) 0.012(2) -0.010(2)
    C7 0.024(2) 0.036(2) 0.046(2) 0.0033(17) -0.0014(19) -0.0055(18)
    C8 0.047(3) 0.052(3) 0.032(2) 0.014(2) -0.0111(19) 0.0004(19)
    C9 0.047(3) 0.043(2) 0.028(2) 0.003(2) -0.0043(19) 0.0004(18)
    C10 0.054(3) 0.045(2) 0.036(2) -0.002(2) 0.015(2) -0.0047(18)
    C11 0.048(3) 0.059(3) 0.043(3) -0.008(2) 0.016(2) -0.005(2)
_geom_special_details
;
All e.s.d.'s (except the e.s.d. in the dihedral angle between two l.s. planes)
are estimated using the full covariance matrix. The cell e.s.d.'s are taken
into account individually in the estimation of e.s.d.'s in distances, angles
and torsion angles; correlations between e.s.d.'s in cell parameters are only
used when they are defined by crystal symmetry. An approximate (isotropic)
treatment of cell e.s.d.'s is used for estimating e.s.d.'s involving l.s.
planes.
;
loop_
    _geom_bond_atom_site_label_1
    _geom_bond_atom_site_label_2
    _geom_bond_site_symmetry_2
    _geom_bond_distance
    _geom_bond_publ_flag
    Cu1 O1 . 1.919(3) ?
    Cu1 N1 . 1.945(3) ?
    Cu1 N3 . 2.016(3) ?
    Cu1 N2 . 2.018(3) ?
    Cu1 O2 . 2.333(2) ?
    O1 C2 . 1.313(4) ?
    O2 H2OA . 0.8197 ?
    O2 H2OB . 0.8159 ?
    N1 C7 . 1.271(5) ?
    N1 C8 . 1.466(5) ?
    N2 C10 . 1.461(5) ?
    N2 C9 . 1.477(5) ?
    N2 H2N . 0.8495 ?
    N3 C11 . 1.481(5) ?
    N3 H3NA . 0.8455 ?
    N3 H3NB . 0.8494 ?
    C1 C6 . 1.407(5) ?
    C1 C2 . 1.418(5) ?
    C1 C7 . 1.447(5) ?
    C2 C3 . 1.407(5) ?
    C3 C4 . 1.371(5) ?
    C3 H3 . 0.9300 ?
    C4 C5 . 1.395(6) ?
    C4 H4 . 0.9300 ?
    C5 C6 . 1.367(6) ?
    C5 H5 . 0.9300 ?
    C6 H6 . 0.9300 ?
    C7 H7 . 0.9300 ?
    C8 C9 . 1.512(6) ?
    C8 H8A . 0.9700 ?
    C8 H8B . 0.9700 ?
    C9 H9A . 0.9700 ?
    C9 H9B . 0.9700 ?
    C10 C11 . 1.503(6) ?
    C10 H10A . 0.9700 ?
    C10 H10B . 0.9700 ?
    C11 H11A . 0.9700 ?
    C11 H11B . 0.9700 ?
loop_
    _geom_angle_atom_site_label_1
    _geom_angle_atom_site_label_2
    _geom_angle_atom_site_label_3
    _geom_angle_site_symmetry_1
    _geom_angle_site_symmetry_3
    _geom_angle
    _geom_angle_publ_flag
    O1 Cu1 N1 . . 93.31(12) ?
    O1 Cu1 N3 . . 95.17(12) ?
    N1 Cu1 N3 . . 162.80(13) ?
    O1 Cu1 N2 . . 173.18(12) ?
    N1 Cu1 N2 . . 85.17(14) ?
    N3 Cu1 N2 . . 84.65(14) ?
    O1 Cu1 O2 . . 93.61(10) ?
    N1 Cu1 O2 . . 99.09(11) ?
    N3 Cu1 O2 . . 95.29(11) ?
    N2 Cu1 O2 . . 93.20(10) ?
    C2 O1 Cu1 . . 127.7(2) ?
    Cu1 O2 H2OA . . 112.6 ?
    Cu1 O2 H2OB . . 107.8 ?
    H2OA O2 H2OB . . 104.6 ?
    C7 N1 C8 . . 121.5(4) ?
    C7 N1 Cu1 . . 126.0(3) ?
    C8 N1 Cu1 . . 112.5(3) ?
    C10 N2 C9 . . 118.1(3) ?
    C10 N2 Cu1 . . 108.4(2) ?
    C9 N2 Cu1 . . 107.2(2) ?
    C10 N2 H2N . . 112.2 ?
    C9 N2 H2N . . 104.5 ?
    Cu1 N2 H2N . . 105.7 ?
    C11 N3 Cu1 . . 109.3(3) ?
    C11 N3 H3NA . . 111.3 ?
    Cu1 N3 H3NA . . 110.3 ?
    C11 N3 H3NB . . 111.0 ?
    Cu1 N3 H3NB . . 105.5 ?
    H3NA N3 H3NB . . 109.3 ?
    C6 C1 C2 . . 119.0(4) ?
    C6 C1 C7 . . 117.9(4) ?
    C2 C1 C7 . . 123.1(4) ?
    O1 C2 C3 . . 118.9(4) ?
    O1 C2 C1 . . 123.7(3) ?
    C3 C2 C1 . . 117.3(4) ?
    C4 C3 C2 . . 121.7(4) ?
    C4 C3 H3 . . 119.1 ?
    C2 C3 H3 . . 119.1 ?
    C3 C4 C5 . . 121.3(4) ?
    C3 C4 H4 . . 119.3 ?
    C5 C4 H4 . . 119.3 ?
    C6 C5 C4 . . 117.8(4) ?
    C6 C5 H5 . . 121.1 ?
    C4 C5 H5 . . 121.1 ?
    C5 C6 C1 . . 122.8(4) ?
    C5 C6 H6 . . 118.6 ?
    C1 C6 H6 . . 118.6 ?
    N1 C7 C1 . . 126.1(4) ?
    N1 C7 H7 . . 117.0 ?
    C1 C7 H7 . . 117.0 ?
    N1 C8 C9 . . 108.0(3) ?
    N1 C8 H8A . . 110.1 ?
    C9 C8 H8A . . 110.1 ?
    N1 C8 H8B . . 110.1 ?
    C9 C8 H8B . . 110.1 ?
    H8A C8 H8B . . 108.4 ?
    N2 C9 C8 . . 109.0(3) ?
    N2 C9 H9A . . 109.9 ?
    C8 C9 H9A . . 109.9 ?
    N2 C9 H9B . . 109.9 ?
    C8 C9 H9B . . 109.9 ?
    H9A C9 H9B . . 108.3 ?
    N2 C10 C11 . . 108.4(3) ?
    N2 C10 H10A . . 110.0 ?
    C11 C10 H10A . . 110.0 ?
    N2 C10 H10B . . 110.0 ?
    C11 C10 H10B . . 110.0 ?
    H10A C10 H10B . . 108.4 ?
    N3 C11 C10 . . 109.5(4) ?
    N3 C11 H11A . . 109.8 ?
    C10 C11 H11A . . 109.8 ?
    N3 C11 H11B . . 109.8 ?
    C10 C11 H11B . . 109.8 ?
    H11A C11 H11B . . 108.2 ?
loop_
    _geom_hbond_atom_site_label_D
    _geom_hbond_atom_site_label_H
    _geom_hbond_atom_site_label_A
    _geom_hbond_site_symmetry_A
    _geom_hbond_distance_DH
    _geom_hbond_distance_HA
    _geom_hbond_distance_DA
    _geom_hbond_angle_DHA
    O2 H2OB Br1 . 0.82 2.51 3.323(3) 172.5
    N2 H2N Br1 . 0.85 2.58 3.429(3) 177.3
    O2 H2OA O1 3_666 0.82 1.90 2.712(4) 170.7
    N3 H3NA Br1 2_656 0.85 2.68 3.499(3) 163.9
data_New_Global_Publ_Block
_journal_date_recd_electronic     2014-05-14
_journal_date_accepted     2014-07-31
_journal_name_full     'Acta Crystallographica, Section E'
_journal_year     2014
_journal_volume     70
_journal_issue      9
_journal_page_first     m330
_journal_page_last     m331
_journal_paper_category     HM
_journal_paper_doi     10.1107/S1600536814017590
_journal_coeditor_code     RN2126
_publ_contact_author_name     'Svitlana R. Petrusenko'
_publ_contact_author_address
;
Taras Shevchenko National University of Kyiv,
Department of Inorganic Chemistry,
Volodymyrska str. 64/13, 01601 Kyiv, Ukraine
;
_publ_contact_author_email     'spetrusenko@yahoo.com'
_publ_contact_author_fax     ?
_publ_contact_author_phone     ?
_publ_section_title
;
Crystal structure of
{2-[({2-[(2-aminoethyl)amino]ethyl}imino)methyl]phenolato}aquacopper(II)
bromide
;
loop_
    _publ_author_name
    _publ_author_footnote
    _publ_author_address
    'Plyuta, Nataliya I.' .
;
Taras Shevchenko National University of Kyiv,
Department of Inorganic Chemistry,
Volodymyrska str. 64/13, 01601 Kyiv, Ukraine
;
    'Rusanova, Julia A.' .
;
Taras Shevchenko National University of Kyiv,
Department of Inorganic Chemistry,
Volodymyrska str. 64/13, 01601 Kyiv, Ukraine
;
    'Petrusenko, Svitlana R.' .
;
Taras Shevchenko National University of Kyiv,
Department of Inorganic Chemistry,
Volodymyrska str. 64/13, 01601 Kyiv, Ukraine
;
    'Omelchenko, Irina V.' .
;
Institute for Scintillation Materials,
"Institute for Single Crystals",
National Academy of Sciences of Ukraine,
Lenina ave. 60, Kharkov 61001,
Ukraine
;
_iucr_refine_instructions_details
;
TITL koko501 in P21/c
CELL 0.71073 9.2226 14.0333 10.9206 90.000 102.355 90.000
ZERR 4 0.0011 0.0013 0.0011 0.000 0.011 0.000
LATT 1
SYMM -X,0.5+Y,0.5-Z
SFAC C H N O Cu Br
UNIT 44 72 12 8 4 4
omit  0  60
omit  1   0   2
omit  2  17   5
omit -3   2   5
omit -7   2  13
omit 10   3   3
omit   6  11   7
omit -11   1   5
omit  9   9   3
omit  1  11  12
omit -5   5  10
omit   3   4   5
omit -11   8   1
omit  7   3   2
omit  4  10   9
omit -7  15   4
omit 2   6   5
omit 5   7  11
omit 9  11   4
omit -3   1   4
omit -2  12   6
omit -2  14   9
htab o2 br1
htab n2 br1
htab o2 o1_$1
eqiv $1 1-x,1-y,1-z
htab n3 br1_$2
eqiv $2 1-x,0.5+y,1.5-z
mpla 4 o1 n1 n2 n3
mpla 6 c1 c2 c3 c4 c5 c6
acta
L.S. 4
PLAN  20
BOND $h
conf
size 0.4 0.4 0.4
temp 20
fmap 2
WGHT    0.030800
FVAR       0.25175
CU1   5    0.672868    0.581178    0.658489    11.00000    0.03158    0.03961 =
         0.02578    0.00171    0.00050    0.00043
BR1   6    0.708943    0.328494    0.912509    11.00000    0.05322    0.04252 =
         0.04560    0.00842    0.00276   -0.00243
O1    4    0.648895    0.610040    0.483564    11.00000    0.02591    0.06515 =
         0.02849    0.00989   -0.00293   -0.00522
O2    4    0.641398    0.417701    0.623996    11.00000    0.03411    0.04304 =
         0.03781   -0.00070   -0.00392   -0.00463
AFIX   3
H2OA  2    0.554778    0.403211    0.594906    11.00000   -1.50000
H2OB  2    0.661398    0.391201    0.692036    11.00000   -1.50000
AFIX   0
N1    3    0.888282    0.587235    0.689101    11.00000    0.03190    0.03609 =
         0.03064   -0.00409   -0.00461    0.00523
N2    3    0.703056    0.567489    0.846238    11.00000    0.05264    0.02777 =
         0.03270    0.00134    0.00251   -0.00544
AFIX   3
H2N   2    0.705886    0.507919    0.860399    11.00000   -1.20000
AFIX   0
N3    3    0.459501    0.606804    0.664618    11.00000    0.03733    0.04253 =
         0.03959   -0.00107    0.00758   -0.00036
AFIX   3
H3NA  2    0.435831    0.663154    0.641118    11.00000   -1.20000
H3NB  2    0.408681    0.567854    0.613168    11.00000   -1.20000
AFIX   0
C1    1    0.907062    0.627345    0.477136    11.00000    0.02709    0.02606 =
         0.03618   -0.00545    0.00390    0.00047
C2    1    0.753218    0.628668    0.421916    11.00000    0.03254    0.02996 =
         0.03074   -0.00093    0.00521   -0.00434
C3    1    0.711831    0.652916    0.294209    11.00000    0.03536    0.03693 =
         0.02928   -0.00342    0.00009   -0.00758
AFIX  43
H3    2    0.611663    0.654199    0.255587    11.00000   -1.20000
AFIX   0
C4    1    0.815250    0.674705    0.225186    11.00000    0.05752    0.03647 =
         0.03482   -0.00205    0.01358   -0.00414
AFIX  43
H4    2    0.783697    0.691169    0.141209    11.00000   -1.20000
AFIX   0
C5    1    0.966833    0.672682    0.278361    11.00000    0.04656    0.04705 =
         0.05210   -0.01182    0.02595    0.00239
AFIX  43
H5    2    1.036758    0.686429    0.230891    11.00000   -1.20000
AFIX   0
C6    1    1.009234    0.649818    0.402586    11.00000    0.03206    0.03989 =
         0.05477   -0.01033    0.01160   -0.00300
AFIX  43
H6    2    1.109967    0.649094    0.439380    11.00000   -1.20000
AFIX   0
C7    1    0.964756    0.606983    0.608455    11.00000    0.02352    0.03585 =
         0.04639   -0.00549   -0.00140    0.00332
AFIX  43
H7    2    1.067322    0.608488    0.636432    11.00000   -1.20000
AFIX   0
C8    1    0.958671    0.567461    0.820187    11.00000    0.04690    0.05248 =
         0.03196    0.00042   -0.01110    0.01423
AFIX  23
H8A   2    1.052779    0.600746    0.842929    11.00000   -1.20000
H8B   2    0.977126    0.499683    0.831995    11.00000   -1.20000
AFIX   0
C9    1    0.854800    0.601143    0.901213    11.00000    0.04690    0.04276 =
         0.02808    0.00035   -0.00433    0.00268
AFIX  23
H9A   2    0.886841    0.576197    0.985509    11.00000   -1.20000
H9B   2    0.856061    0.670177    0.905767    11.00000   -1.20000
AFIX   0
C10   1    0.579004    0.613711    0.886254    11.00000    0.05372    0.04516 =
         0.03568   -0.00473    0.01499   -0.00245
AFIX  23
H10A  2    0.593508    0.682198    0.889894    11.00000   -1.20000
H10B  2    0.572846    0.591501    0.969101    11.00000   -1.20000
AFIX   0
C11   1    0.438467    0.589596    0.793488    11.00000    0.04803    0.05902 =
         0.04341   -0.00500    0.01607   -0.00843
AFIX  23
H11A  2    0.413164    0.523270    0.802682    11.00000   -1.20000
H11B  2    0.357609    0.628655    0.809221    11.00000   -1.20000
HKLF 4
END
;
