# Supplementary material for: Crystal structure of {2-[({2-[(2-amino­eth­yl)amino]­eth­yl}imino)­meth­yl]pheno­lato}aqua­copper(II) bromide
Source: Acta Crystallogr Sect E Struct Rep Online. 2014 Aug 16;70(Pt 9):m330–1. doi: 10.1107/S1600536814017590 (PMC4186199; doi:10.1107/S1600536814017590)
Supplement: Supplementary file 2 [file e-70-0m330-Isup2.hkl]

# 


# h,k,l, Fc-squared, Fo-squared, sigma(Fo-squared) and status flag 


# 


data_I


_shelx_title ' koko501 in P21/c ' 


_shelx_refln_list_code          4 


_shelx_F_calc_maximum      298.03 


_exptl_crystal_F_000       740.00 


_reflns_d_resolution_high  0.7108 


 


loop_ 


 _symmetry_equiv_pos_as_xyz 


 'x, y, z' 


 '-x, y+1/2, -z+1/2' 


 '-x, -y, -z' 


 'x, -y-1/2, z-1/2' 


 


_cell_length_a     9.2226 


_cell_length_b    14.0333 


_cell_length_c    10.9206 


_cell_angle_alpha  90.000 


_cell_angle_beta  102.355 


_cell_angle_gamma  90.000 


 


_shelx_F_squared_multiplier     1.000 


 


loop_ 


 _refln_index_h 


 _refln_index_k 


 _refln_index_l 


 _refln_F_squared_calc 


 _refln_F_squared_meas 


 _refln_F_squared_sigma 


 _refln_observed_status 


   2   0   0    12388.49    13484.14    178.76 o 


   3   0   0    51170.24    53190.76    438.62 o 


   4   0   0        6.63       47.18     31.24 o 


   5   0   0    12675.46    13323.84    289.05 o 


   6   0   0     3515.42     3115.95    158.25 o 


   7   0   0     1616.74     1575.88    124.80 o 


   8   0   0     1757.66     1793.62    146.10 o 


   9   0   0      344.51      273.59     66.11 o 


  10   0   0       22.55        0.00     53.80 o 


  11   0   0       17.51       55.54     60.74 o 


  12   0   0        0.04        0.00     52.22 o 


   2   1   0     3528.85     3713.81    188.07 o 


   3   1   0     3214.53     3024.83     75.21 o 


   4   1   0       16.00       34.72     29.82 o 


   5   1   0     1767.68     1576.23     72.55 o 


   6   1   0     2230.67     2328.16     97.46 o 


   7   1   0      105.89      117.90     35.20 o 


   8   1   0      871.70      897.89     75.11 o 


   9   1   0       90.77       75.11     48.12 o 


  10   1   0      522.38      601.69    102.71 o 


  11   1   0      204.17      256.27     55.90 o 


  12   1   0        0.84       55.88     61.53 o 


   0   2   0     2080.49     1957.07     52.22 o 


   1   2   0     1256.74     1312.47     34.99 o 


   2   2   0     1292.28     1346.53     38.78 o 


   3   2   0      596.80      556.62     40.94 o 


   4   2   0     3329.24     3208.63    144.84 o 


   5   2   0        5.25       11.68     20.89 o 


   6   2   0      757.43      888.24     62.79 o 


   7   2   0      927.11      953.24     71.86 o 


   8   2   0       32.91       96.53     38.91 o 


   9   2   0      734.72      718.84     72.24 o 


  10   2   0      218.57      261.38     51.84 o 


  11   2   0      110.51      108.39     42.76 o 


  12   2   0       77.48       47.81     59.01 o 


   1   3   0    27033.29    28573.56    322.66 o 


   2   3   0      576.15      552.64     14.71 o 


   3   3   0      206.04      184.46     19.95 o 


   4   3   0    14817.62    15333.39    186.79 o 


   5   3   0     2338.71     2077.95     81.05 o 


   6   3   0      468.98      505.05     48.48 o 


   7   3   0     1209.57     1179.12     76.93 o 


   8   3   0      121.01      147.49     39.35 o 


   9   3   0      111.71      132.66     57.04 o 


  10   3   0      812.41      702.70    178.76 o 


  11   3   0       47.94       91.20     68.00 o 


  12   3   0       20.40      109.97     89.46 o 


   0   4   0    88822.09    88102.27    960.19 o 


   1   4   0      855.63      859.03     47.10 o 


   2   4   0      816.67      810.45     22.23 o 


   3   4   0     6748.09     6809.08     96.53 o 


   4   4   0       77.41       84.34     18.71 o 


   5   4   0     1891.11     1861.78     74.78 o 


   6   4   0      467.75      488.38     46.85 o 


   7   4   0      199.05      206.82     40.16 o 


   8   4   0      157.99      111.97     35.05 o 


   9   4   0      209.08      207.42     98.61 o 


  10   4   0        3.13       46.54     71.63 o 


  11   4   0        0.74        0.00     55.54 o 


  12   4   0        4.15       57.12     93.88 o 


   1   5   0     6994.53     6996.42    110.12 o 


   2   5   0     3577.74     3654.58     52.13 o 


   3   5   0     2680.65     2559.47     75.56 o 


   4   5   0     8107.43     7882.31    121.12 o 


   5   5   0      113.16      148.55     26.74 o 


   6   5   0     2679.83     2595.35    122.75 o 


   7   5   0     1230.18     1244.49     74.79 o 


   8   5   0      112.48      146.37     37.08 o 


   9   5   0      311.39      394.92    102.56 o 


  10   5   0       85.56        0.00     69.58 o 


  11   5   0       43.70       74.00     61.38 o 


  12   5   0       38.40        0.00     68.00 o 


   0   6   0     2147.96     2229.03     63.16 o 


   1   6   0     2272.20     2328.90     58.67 o 


   2   6   0     1869.31     1897.81     69.32 o 


   3   6   0      409.56      402.54     17.51 o 


   4   6   0     7641.71     6913.86    144.84 o 


   5   6   0       22.69       28.84     20.12 o 


   6   6   0     1789.86     1731.70     92.54 o 


   7   6   0     2329.41     2247.07    169.77 o 


   8   6   0       72.54      135.37     72.26 o 


   9   6   0     1941.76     2254.33    199.27 o 


  10   6   0      624.95      531.87    101.29 o 


  11   6   0      271.65      263.49     97.19 o 


  12   6   0      187.47       80.78     63.11 o 


   1   7   0    11468.47    11800.20    114.76 o 


   2   7   0     1996.99     1905.29    114.39 o 


   3   7   0     1486.51     1309.18     42.42 o 


   4   7   0     6753.69     6961.30    162.87 o 


   5   7   0      131.27      123.86     54.28 o 


   6   7   0     1683.93     1811.76    150.99 o 


   7   7   0       43.46       42.13     59.48 o 


   8   7   0      173.94      201.80     75.89 o 


   9   7   0      132.68      219.00     85.20 o 


  10   7   0       43.25        0.00     82.04 o 


  11   7   0       14.37      130.17     75.10 o 


   0   8   0     6670.52     6980.66     92.15 o 


   1   8   0      481.76      440.73     25.99 o 


   2   8   0     4772.23     4651.04     99.61 o 


   3   8   0     4428.59     4235.05    114.99 o 


   4   8   0       86.95      108.29     39.37 o 


   5   8   0     2073.90     2300.71    161.09 o 


   6   8   0      894.41      977.12    116.44 o 


   7   8   0      292.85      276.74     80.62 o 


   8   8   0      569.56      578.73    107.60 o 


   9   8   0       13.07       49.07     72.89 o 


  10   8   0       72.67       80.31     81.73 o 


  11   8   0       43.72      163.14     93.72 o 


   1   9   0      774.25      779.11     34.94 o 


   2   9   0      136.17      117.58     22.24 o 


   3   9   0       59.69       60.05     11.40 o 


   4   9   0     1164.06     1131.46    119.20 o 


   5   9   0     1472.50     1537.70    135.22 o 


   6   9   0        4.06       41.65     54.28 o 


   7   9   0     1127.73     1252.91    142.95 o 


   8   9   0      173.27      203.69     84.25 o 


   9   9   0       16.46      130.64     84.57 o 


  10   9   0      563.30      546.07    122.75 o 


  11   9   0       11.52        3.94     78.26 o 


   0  10   0      761.59      773.34     35.85 o 


   1  10   0      278.91      270.27     23.53 o 


   2  10   0      152.21      185.80     23.22 o 


   3  10   0        6.62       41.45     22.26 o 


   4  10   0      678.53      684.71     61.66 o 


   5  10   0        4.24       29.98     41.50 o 


   6  10   0      119.79       71.16     43.55 o 


   7  10   0      131.20      177.03     76.05 o 


   8  10   0       14.40       71.79     59.01 o 


   9  10   0      177.78      147.05     75.73 o 


  10  10   0      109.65        0.00     87.25 o 


   1  11   0       64.22       46.81     16.12 o 


   2  11   0        7.10       17.48     17.91 o 


   3  11   0       47.62       59.36     27.32 o 


   4  11   0        4.09        0.00     24.10 o 


   5  11   0      148.39      106.64     36.62 o 


   6  11   0       13.48      100.35     57.75 o 


   7  11   0      263.56      256.23     75.89 o 


   8  11   0      153.78      198.96     87.57 o 


   9  11   0        4.69        0.00     73.68 o 


  10  11   0       53.97       85.67     71.79 o 


   0  12   0     8229.50     8137.38    274.22 o 


   1  12   0      567.06      670.00     36.76 o 


   2  12   0     2525.17     2358.29     70.78 o 


   3  12   0     3640.01     3827.26     96.11 o 


   4  12   0        2.31       12.29     22.55 o 


   5  12   0     1648.11     1590.16     81.60 o 


   6  12   0     1032.30      931.05    119.28 o 


   7  12   0      281.38      360.52     94.82 o 


   8  12   0      403.13      441.78    103.19 o 


   9  12   0       21.66       41.50     68.16 o 


  10  12   0       39.56        0.00     62.01 o 


   1  13   0      791.72      806.07     67.21 o 


   2  13   0      388.44      458.59     43.65 o 


   3  13   0      620.55      619.56     42.60 o 


   4  13   0      333.16      276.16     37.04 o 


   5  13   0      450.07      520.50     92.26 o 


   6  13   0      573.88      518.29     67.54 o 


   7  13   0       46.10       47.48     39.02 o 


   8  13   0       91.16       93.72     45.44 o 


   9  13   0       43.96        0.47     56.80 o 


   0  14   0      153.38      111.86     50.65 o 


   1  14   0        0.25        5.56     78.18 o 


   2  14   0       21.67        7.60     29.11 o 


   3  14   0       88.34       86.16     33.99 o 


   4  14   0      146.59      123.25     44.48 o 


   5  14   0        3.69       67.41     32.55 o 


   6  14   0       89.59       34.85     36.91 o 


   7  14   0      133.98       25.05     62.24 o 


   8  14   0        2.15       10.29     57.75 o 


   1  15   0      603.53      623.59     68.91 o 


   2  15   0      355.50      313.15     53.17 o 


   3  15   0      236.89      239.19     51.09 o 


   4  15   0      615.84      593.33     55.58 o 


   5  15   0       93.72       90.41     31.84 o 


   6  15   0      359.37      369.99     88.67 o 


   7  15   0      105.90      142.86     55.56 o 


   8  15   0        4.71       39.02     49.74 o 


   0  16   0       31.55       35.97     50.65 o 


   1  16   0       14.80       21.58     30.51 o 


   2  16   0        0.52        0.00     55.38 o 


   3  16   0       30.51       30.42     30.18 o 


   4  16   0       18.98       97.17    116.83 o 


   5  16   0        5.87       42.41     34.38 o 


   6  16   0       89.18        0.00     61.93 o 


   7  16   0       10.64        0.00     69.58 o 


   1  17   0      372.49      388.45     65.74 o 


   2  17   0      140.57      138.74     40.37 o 


   3  17   0       70.44      102.18     45.83 o 


   4  17   0      217.55       97.14    127.25 o 


   5  17   0        0.31        0.00     38.89 o 


   6  17   0      113.05      161.25     84.73 o 


   0  18   0       11.82        0.00     54.75 o 


   1  18   0        3.97       61.70     39.87 o 


   2  18   0        2.41        0.00     43.31 o 


   3  18   0        7.83       60.69     83.70 o 


   4  18   0      117.42       95.75     43.13 o 


   5  18   0        0.56        6.20     46.07 o 


   1  19   0       92.38       62.34     57.19 o 


   2  19   0       39.53        0.00     42.52 o 


   3  19   0       79.46       79.54     54.35 o 


 -12   1   1      203.51      211.88     58.08 o 


 -11   1   1        0.40       81.78     48.97 o 


 -10   1   1     1039.75      975.66     89.75 o 


  -9   1   1     1407.21     1523.51    199.35 o 


  -8   1   1      122.58      140.54     82.12 o 


  -7   1   1     5570.08     5522.11    158.38 o 


  -6   1   1     2443.62     2306.69     94.18 o 


  -5   1   1     3441.35     3420.19    103.00 o 


  -4   1   1    22603.25    22380.11    241.24 o 


  -3   1   1     3432.47     3367.04     90.17 o 


  -2   1   1     6468.57     6495.42    163.69 o 


  -1   1   1    16747.90    17607.03    173.24 o 


   1   1   1    13705.97    14797.96    149.26 o 


   2   1   1      916.08      909.88     28.63 o 


   3   1   1     1468.94     1637.11     57.31 o 


   4   1   1     4784.79     5162.83    127.88 o 


   5   1   1     2192.96     2172.61    117.54 o 


   6   1   1      221.09      303.13     40.52 o 


   7   1   1       73.85       62.91     47.96 o 


   8   1   1        3.21       14.41     33.84 o 


   9   1   1      421.40      491.23     97.82 o 


  10   1   1       62.51       41.57     71.00 o 


  11   1   1        8.23        0.00     47.96 o 


  12   1   1       46.21       33.11     38.49 o 


 -12   2   1      109.41       33.76     60.43 o 


 -11   2   1      231.30      126.50     41.18 o 


 -10   2   1       62.62      127.43     45.50 o 


  -9   2   1      338.33      346.41     58.10 o 


  -8   2   1      508.99      543.66     89.70 o 


  -7   2   1       29.95       60.06     45.99 o 


  -6   2   1      131.24      126.96     27.16 o 


  -5   2   1      594.28      500.79     41.18 o 


  -4   2   1     4675.89     4649.49    104.40 o 


  -3   2   1     5294.03     5168.40     93.97 o 


  -2   2   1       14.95       14.60     15.94 o 


  -1   2   1     7871.17     8589.69     68.67 o 


   0   2   1     3232.89     2834.94     48.34 o 


   1   2   1    30815.42    32515.16    465.78 o 


   2   2   1    13552.60    14082.77    133.83 o 


   3   2   1     4239.90     4019.15    146.97 o 


   4   2   1    26590.88    26799.98    266.64 o 


   5   2   1      114.39      124.94     29.61 o 


   6   2   1     3572.66     3726.23    123.40 o 


   7   2   1     1015.09     1020.99     74.05 o 


   8   2   1      379.92      380.59     53.21 o 


   9   2   1     2148.33     2454.28    128.95 o 


  10   2   1      248.49      297.26     55.97 o 


  11   2   1      358.64      266.05    108.87 o 


  12   2   1       48.13       17.67     67.37 o 


 -12   3   1       80.73       70.37     84.57 o 


 -11   3   1       11.24        0.00     57.27 o 


 -10   3   1      129.55      180.21     46.64 o 


  -9   3   1      714.70      801.70     73.53 o 


  -8   3   1       43.84       12.33     29.37 o 


  -7   3   1     1098.32     1063.10     72.15 o 


  -6   3   1      761.84      789.95     56.21 o 


  -5   3   1     2451.56     2364.18     84.24 o 


  -4   3   1     2003.98     1967.62     79.84 o 


  -3   3   1       45.48       69.16     14.73 o 


  -2   3   1    13974.33    14504.09    145.92 o 


  -1   3   1     2203.62     2324.41     41.82 o 


   0   3   1     1571.00     1655.55     42.79 o 


   1   3   1     3575.00     3963.12     74.07 o 


   2   3   1     4095.90     4385.17     78.49 o 


   3   3   1     2189.97     2078.47     47.35 o 


   4   3   1       34.93       64.13     19.14 o 


   5   3   1     2190.64     2078.30    113.92 o 


   6   3   1      644.70      779.41     58.83 o 


   7   3   1     1598.30     1775.61     95.53 o 


   8   3   1      966.86     1029.39     81.10 o 


   9   3   1      121.01      199.72     44.30 o 


  10   3   1      187.11      207.27     50.86 o 


  11   3   1       40.50       60.27     57.27 o 


  12   3   1       60.47       63.74     63.58 o 


 -12   4   1        1.46        0.00     69.42 o 


 -11   4   1      551.11      599.40    116.76 o 


 -10   4   1      805.75     1032.34    147.36 o 


  -9   4   1      319.08      370.61    124.64 o 


  -8   4   1     4984.67     5072.79    160.07 o 


  -7   4   1     1603.85     1557.83     84.86 o 


  -6   4   1     5438.81     5130.44    134.55 o 


  -5   4   1    10044.17     9781.45    333.94 o 


  -4   4   1       11.68       10.45     17.59 o 


  -3   4   1    18498.65    18018.36    307.82 o 


  -2   4   1     1558.84     1540.30     68.24 o 


  -1   4   1     4137.11     4077.75     61.04 o 


   0   4   1    57574.32    59928.68    479.90 o 


   1   4   1     3348.08     3819.68     79.18 o 


   2   4   1     5955.94     6118.28     78.87 o 


   3   4   1     2003.03     2138.39     45.90 o 


   4   4   1     1808.53     1803.74     65.96 o 


   5   4   1      750.15      851.60     59.09 o 


   6   4   1        6.14       14.48     22.10 o 


   7   4   1      223.95      180.36     37.86 o 


   8   4   1        2.32       34.35     64.77 o 


   9   4   1        9.66       16.82     39.29 o 


  10   4   1      173.56      134.27     73.84 o 


  11   4   1        9.39        9.15     54.75 o 


  12   4   1        4.26       24.30     68.48 o 


 -12   5   1        4.94        0.00     65.64 o 


 -11   5   1       47.65       58.22     51.91 o 


 -10   5   1      462.95      454.24     98.61 o 


  -9   5   1       54.98      123.70     69.42 o 


  -8   5   1       17.89       22.37     22.84 o 


  -7   5   1      909.46      932.36     66.24 o 


  -6   5   1       14.03        9.22     29.35 o 


  -5   5   1        4.56        0.18     22.48 o 


  -4   5   1     1747.04     1660.88     53.51 o 


  -3   5   1     4007.75     4393.43    179.79 o 


  -2   5   1     2968.80     3105.14     65.13 o 


  -1   5   1     8277.10     8329.73     74.68 o 


   0   5   1    19716.39    20719.89    147.50 o 


   1   5   1      485.43      497.03     38.89 o 


   2   5   1     5251.26     5256.33     77.15 o 


   3   5   1    11617.44    11630.58     94.51 o 


   4   5   1     1824.03     1729.16     46.59 o 


   5   5   1     9906.63     9772.95    170.13 o 


   6   5   1     1693.91     1691.92     81.89 o 


   7   5   1      457.35      482.90     52.43 o 


   8   5   1      664.89      612.84     79.99 o 


   9   5   1       72.95      114.07     76.84 o 


  10   5   1      474.60      547.65    114.23 o 


  11   5   1       11.89       42.13     79.99 o 


  12   5   1        1.35      127.96     90.88 o 


 -12   6   1        0.08       58.54     77.31 o 


 -11   6   1        2.85       23.51     62.32 o 


 -10   6   1        3.13        0.00     70.21 o 


  -9   6   1       12.09       87.41     65.79 o 


  -8   6   1      158.06      182.71     76.21 o 


  -7   6   1        5.89        0.00     57.75 o 


  -6   6   1      181.47      146.96     58.22 o 


  -5   6   1       24.72       28.35     16.33 o 


  -4   6   1      210.90      177.82     47.33 o 


  -3   6   1      202.93      236.50     30.44 o 


  -2   6   1      811.75      815.88     37.44 o 


  -1   6   1       53.25       72.53      9.04 o 


   0   6   1      115.37      143.23     10.08 o 


   1   6   1      309.56      365.94     31.07 o 


   2   6   1       80.80       72.72     21.00 o 


   3   6   1      461.66      465.99     22.14 o 


   4   6   1      265.15      283.27     19.01 o 


   5   6   1       27.72       28.89     16.63 o 


   6   6   1      309.63      307.47     38.46 o 


   7   6   1      136.48      211.26     78.42 o 


   8   6   1       37.72        0.00     65.64 o 


   9   6   1       26.31       20.04     58.06 o 


  10   6   1        0.00       66.90     78.10 o 


  11   6   1        6.46        0.00     79.52 o 


 -12   7   1       11.23      116.60     90.88 o 


 -11   7   1        5.59       81.57     81.89 o 


 -10   7   1      161.11       80.15     71.95 o 


  -9   7   1       60.69      126.38     57.12 o 


  -8   7   1        0.39       61.53     64.37 o 


  -7   7   1      558.43      569.73     99.87 o 


  -6   7   1      782.91      756.86     99.24 o 


  -5   7   1       70.38       47.96     46.07 o 


  -4   7   1     5372.23     5545.07    244.79 o 


  -3   7   1     1522.78     1378.35     65.19 o 


  -2   7   1        0.85        6.90     14.23 o 


  -1   7   1    13483.51    14120.89     99.24 o 


   0   7   1      912.24      830.24     21.71 o 


   1   7   1      914.25      953.92     75.34 o 


   2   7   1     5137.57     4769.84    118.67 o 


   3   7   1     1480.12     1481.14     77.56 o 


   4   7   1     1204.32     1136.64     39.24 o 


   5   7   1     3036.62     2793.11    177.82 o 


   6   7   1      439.49      628.90    100.50 o 


   7   7   1      373.78      398.70     89.78 o 


   8   7   1      827.58      881.19    124.49 o 


   9   7   1       24.79        0.00     68.95 o 


  10   7   1      144.75      103.50     64.69 o 


  11   7   1      127.04      441.46    121.96 o 


 -10   8   1      374.76      599.71    126.22 o 


  -9   8   1      261.54      351.21     92.14 o 


  -8   8   1     1730.71     1727.35    167.56 o 


  -7   8   1      942.10      920.32    118.96 o 


  -6   8   1     2391.44     2429.77    173.40 o 


  -5   8   1     3474.64     3142.30    180.02 o 


  -4   8   1       44.10       61.17     26.76 o 


  -3   8   1     5204.09     5211.42    107.97 o 


  -2   8   1      486.18      436.10     31.78 o 


  -1   8   1     1313.06     1347.05     33.21 o 


   0   8   1    14672.18    14869.22     95.66 o 


   1   8   1      251.52      238.84     20.09 o 


   2   8   1     1200.26     1176.30     63.24 o 


   3   8   1      509.67      528.31     33.52 o 


   4   8   1       81.77      100.11     23.41 o 


   5   8   1      330.87      290.31     60.11 o 


   6   8   1        8.57       68.63     52.22 o 


   7   8   1       96.08       56.64     55.38 o 


   8   8   1        0.38        0.00     58.54 o 


   9   8   1       23.68       65.95     67.53 o 


  10   8   1       86.32       96.24     76.36 o 


  11   8   1        1.21      211.42     94.04 o 


 -11   9   1       33.39        0.00     65.32 o 


 -10   9   1        1.95        0.00     77.31 o 


  -9   9   1      198.59      265.22     88.67 o 


  -8   9   1       60.62        0.00     59.01 o 


  -7   9   1      260.52      234.77     73.68 o 


  -6   9   1      690.79      648.62     94.04 o 


  -5   9   1     1016.16      903.28    107.29 o 


  -4   9   1     2300.60     2301.59     81.82 o 


  -3   9   1      235.11      247.26     29.70 o 


  -2   9   1     5429.82     5395.53     94.57 o 


  -1   9   1      357.07      357.49     19.34 o 


   0   9   1     4511.13     4537.91     62.16 o 


   1   9   1     1649.47     1659.03     49.94 o 


   2   9   1      209.04      189.66     35.00 o 


   3   9   1     3218.69     3322.19     75.32 o 


   4   9   1        8.79       20.66     25.22 o 


   5   9   1     1994.80     1982.95    155.73 o 


   6   9   1      355.20      338.75     91.83 o 


   7   9   1       55.48      226.41     86.30 o 


   8   9   1       74.37       99.08     70.05 o 


   9   9   1       19.56      150.68     73.52 o 


  10   9   1       63.68       74.00     66.90 o 


  11   9   1        8.35        0.00     85.36 o 


 -11  10   1       28.27      175.61     84.57 o 


 -10  10   1        1.47       85.04     70.68 o 


  -9  10   1       40.12      125.43     80.47 o 


  -8  10   1       37.88       75.89     63.11 o 


  -7  10   1       41.27       12.94     48.12 o 


  -6  10   1      368.55      355.16     83.46 o 


  -5  10   1      199.33      213.89     62.24 o 


  -4  10   1      249.89      207.92     30.95 o 


  -3  10   1      276.70      274.53     30.59 o 


  -2  10   1     1582.05     1645.03     55.48 o 


  -1  10   1     1606.28     1605.28     39.96 o 


   0  10   1       28.91       38.58     15.74 o 


   1  10   1     2909.14     2912.38     79.66 o 


   2  10   1     1362.81     1341.40     57.32 o 


   3  10   1     2015.57     1962.98     94.81 o 


   4  10   1     3148.89     3592.02    134.89 o 


   5  10   1       67.29       65.16     43.07 o 


   6  10   1     2385.23     2592.44    194.07 o 


   7  10   1     1029.83     1074.31    134.27 o 


   8  10   1      244.51      293.47     97.51 o 


   9  10   1     1075.58     1146.73    153.52 o 


  10  10   1       76.83       83.78     66.58 o 


 -10  11   1      180.75      274.06    105.87 o 


  -9  11   1      260.54      367.62     98.61 o 


  -8  11   1        0.03       22.72     49.07 o 


  -7  11   1      698.12      677.65    111.23 o 


  -6  11   1     1210.28     1216.90    115.97 o 


  -5  11   1      859.49      903.93     59.94 o 


  -4  11   1     4278.45     4434.98    119.36 o 


  -3  11   1      347.85      329.96     33.52 o 


  -2  11   1     2289.87     2239.79     66.86 o 


  -1  11   1     3447.27     3359.36     76.15 o 


   0  11   1      402.49      413.83     27.10 o 


   1  11   1     1681.66     1690.18     54.11 o 


   2  11   1       95.06      115.48     21.64 o 


   3  11   1      160.39      118.80     31.90 o 


   4  11   1      410.36      474.35     54.13 o 


   5  11   1       42.12       47.57     35.00 o 


   6  11   1        2.09        0.00     62.80 o 


   7  11   1      158.56      198.33     77.15 o 


   8  11   1       41.80       39.92     73.84 o 


   9  11   1       55.95      274.53    100.98 o 


  10  11   1        1.97      179.24    100.50 o 


 -10  12   1        4.51       59.70     91.04 o 


  -9  12   1        9.76        7.45     55.93 o 


  -8  12   1      128.12      132.23     56.23 o 


  -7  12   1       26.49       46.73     39.49 o 


  -6  12   1       18.36        0.00     36.64 o 


  -5  12   1      157.25      149.38     43.41 o 


  -4  12   1      198.78      175.98     30.69 o 


  -3  12   1      389.86      420.37     34.85 o 


  -2  12   1      155.05      146.24     30.54 o 


  -1  12   1      105.05      101.48     18.33 o 


   0  12   1       24.05       26.55     17.77 o 


   1  12   1       88.47       45.38     28.14 o 


   2  12   1      509.76      516.85     35.26 o 


   3  12   1       27.84       43.02     21.48 o 


   4  12   1      338.71      393.70     56.54 o 


   5  12   1        5.36       44.78     36.18 o 


   6  12   1       37.03       30.61     59.32 o 


   7  12   1        0.55       68.95     54.75 o 


   8  12   1        1.90        0.00     61.06 o 


   9  12   1        1.40       16.09     53.64 o 


  -9  13   1       46.14       92.88     73.60 o 


  -8  13   1      103.12      133.90     47.53 o 


  -7  13   1      174.35      205.38     74.00 o 


  -6  13   1      188.22      180.92     47.73 o 


  -5  13   1      269.94      281.84     40.73 o 


  -4  13   1      918.95      922.19     53.38 o 


  -3  13   1      124.05      141.83     36.64 o 


  -2  13   1      217.94      245.09     27.50 o 


  -1  13   1     1128.95     1111.32     78.12 o 


   0  13   1       68.87      131.65     32.95 o 


   1  13   1      375.72      402.32     51.27 o 


   2  13   1      499.67      459.32     43.05 o 


   3  13   1       72.48       34.37     18.93 o 


   4  13   1      173.01      186.39     31.46 o 


   5  13   1      247.56      210.98     36.38 o 


   6  13   1       51.71      237.93     80.78 o 


   7  13   1      168.83      253.08     88.36 o 


   8  13   1      178.08      369.67     98.93 o 


   9  13   1       24.09       85.04     73.52 o 


  -9  14   1       15.32       37.26     50.12 o 


  -8  14   1       10.41        0.00     44.81 o 


  -7  14   1       26.76       28.46     44.40 o 


  -6  14   1       54.83       50.49     41.14 o 


  -5  14   1       44.69       79.74     27.15 o 


  -4  14   1       41.79       34.66     24.55 o 


  -3  14   1      115.00       73.56     25.48 o 


  -2  14   1      342.68      357.48     67.21 o 


  -1  14   1      235.32      218.55     40.41 o 


   0  14   1       28.09       19.74     33.76 o 


   1  14   1      489.88      470.01     58.75 o 


   2  14   1      312.88      298.92     49.08 o 


   3  14   1      130.42      145.34     32.26 o 


   4  14   1      753.06      767.55     63.79 o 


   5  14   1        3.74       19.53     37.13 o 


   6  14   1      313.49      234.40     48.00 o 


   7  14   1      280.81      253.84     72.81 o 


   8  14   1       40.00       69.58     60.59 o 


  -8  15   1        2.91        0.00     45.13 o 


  -7  15   1        4.64       13.24     46.94 o 


  -6  15   1       75.04       48.35     27.76 o 


  -5  15   1      158.96      165.31     33.90 o 


  -4  15   1       70.17       58.74     34.32 o 


  -3  15   1        2.71        0.91     34.47 o 


  -2  15   1      385.66      380.96     91.51 o 


  -1  15   1        0.53       20.94     27.26 o 


   0  15   1      555.44      575.22     63.42 o 


   1  15   1       79.63      117.71     38.70 o 


   2  15   1      470.68      456.27     62.31 o 


   3  15   1      242.33      230.40     49.15 o 


   4  15   1        0.24       36.18     25.26 o 


   5  15   1      244.63      271.90     49.64 o 


   6  15   1        9.14       57.27     68.48 o 


   7  15   1      198.30      113.60     63.11 o 


   8  15   1       22.37       20.83     62.01 o 


  -7  16   1        8.75       32.30     36.42 o 


  -6  16   1      210.24      187.46     57.92 o 


  -5  16   1      482.18      496.47     96.09 o 


  -4  16   1      128.31       98.91     40.03 o 


  -3  16   1      857.53      909.92     85.40 o 


  -2  16   1      230.63      424.99    227.36 o 


  -1  16   1      212.62      184.44     45.19 o 


   0  16   1      622.64      602.87     68.82 o 


   1  16   1       20.76        0.85     30.46 o 


   2  16   1      558.72      513.66     81.73 o 


   3  16   1       59.80       31.58     38.17 o 


   4  16   1      107.24       41.55    128.43 o 


   5  16   1       61.08       64.69     48.37 o 


   6  16   1       54.79       92.85     42.02 o 


   7  16   1        8.14       86.78     74.00 o 


  -6  17   1        1.58      111.55     82.68 o 


  -5  17   1        0.84        4.49     82.52 o 


  -4  17   1       14.92        0.00     33.37 o 


  -3  17   1       77.43       32.90     80.94 o 


  -2  17   1      259.11      114.75     66.03 o 


  -1  17   1       58.14       51.58     31.81 o 


   0  17   1      438.94      438.12     62.62 o 


   1  17   1       29.29       13.29     31.90 o 


   2  17   1      153.76       66.04     70.61 o 


   3  17   1      469.25      418.44     66.51 o 


   4  17   1       15.65       71.70     52.46 o 


   5  17   1      432.11      479.53    101.06 o 


   6  17   1      102.71      100.98     79.36 o 


  -5  18   1        0.57        0.00     75.42 o 


  -4  18   1       12.79       66.64     48.20 o 


  -3  18   1        5.55        0.00     33.66 o 


  -2  18   1        0.28        8.44     49.62 o 


  -1  18   1       49.37        0.00     34.37 o 


   0  18   1        8.43       28.88     31.40 o 


   1  18   1      109.14       35.95     38.22 o 


   2  18   1        1.95       46.19     40.23 o 


   3  18   1       71.28       62.64     38.14 o 


   4  18   1       22.65       56.73     49.86 o 


  -3  19   1       13.09       71.56     40.11 o 


  -2  19   1       20.12        0.00     46.47 o 


  -1  19   1      103.31      134.22     52.05 o 


   0  19   1       51.60       34.13     61.69 o 


   1  19   1       43.77       94.31     45.29 o 


   2  19   1      213.25      203.25    105.16 o 


   3  19   1        1.87       15.03     50.25 o 


 -12   0   2        1.30        0.00     64.22 o 


 -11   0   2      769.27      836.06    122.12 o 


 -10   0   2      809.33      812.71    112.18 o 


  -9   0   2      633.91      691.07     96.24 o 


  -8   0   2     5891.80     6226.22    254.18 o 


  -7   0   2      594.71      627.95     81.41 o 


  -6   0   2     7741.24     7217.53    231.78 o 


  -5   0   2     6099.63     6351.81    197.22 o 


  -4   0   2      106.55      128.90     34.40 o 


  -3   0   2     3990.89     3562.93    116.28 o 


  -2   0   2      761.56      880.56     51.75 o 


  -1   0   2     4622.38     4729.07     96.72 o 


   0   0   2     1486.08     1600.38     82.68 o 


   2   0   2     2723.77     2932.61    101.61 o 


   3   0   2     4691.53     4693.57    144.52 o 


   4   0   2      304.64      249.92     45.76 o 


   5   0   2     8824.76     8392.19    242.98 o 


   6   0   2     1510.39     1468.59    115.49 o 


   7   0   2     1243.96     1360.20    124.49 o 


   8   0   2     1418.91     1419.05    133.64 o 


   9   0   2       11.62       65.32     54.59 o 


  10   0   2     1217.48     1256.86    148.31 o 


  11   0   2       34.84       46.39     54.91 o 


  12   0   2        3.97        4.10     63.43 o 


 -12   1   2       14.75       57.48     46.34 o 


 -11   1   2      230.27      203.74     69.03 o 


 -10   1   2       91.19      221.36     70.53 o 


  -9   1   2       88.46      100.24     52.93 o 


  -8   1   2     2729.41     2650.45    119.07 o 


  -7   1   2        5.78       21.87     28.84 o 


  -6   1   2     1886.32     1794.62     85.08 o 


  -5   1   2     6293.91     6346.82    139.17 o 


  -4   1   2      644.51      664.33     42.20 o 


  -3   1   2    12038.81    12036.34    160.93 o 


  -2   1   2     6440.88     6209.06     76.88 o 


  -1   1   2    11942.90    12106.83    103.14 o 


   0   1   2     5099.25     5634.73     60.70 o 


   1   1   2      526.47      560.38     29.31 o 


   2   1   2     9046.11     9576.97    128.70 o 


   3   1   2      118.90       69.49     14.15 o 


   4   1   2     4738.81     4340.38    158.33 o 


   5   1   2     5036.63     5194.15    135.10 o 


   6   1   2        4.40       62.81     37.31 o 


   7   1   2     1447.37     1425.07     87.55 o 


   8   1   2       99.98      145.16     77.00 o 


   9   1   2      180.53      133.02    110.21 o 


  10   1   2      139.79      164.83     51.69 o 


  11   1   2       14.85        0.00     55.30 o 


  12   1   2       37.00      101.94     89.46 o 


 -12   2   2        0.16        0.00     61.06 o 


 -11   2   2        2.38       26.71     41.40 o 


 -10   2   2       93.16       63.86     48.04 o 


  -9   2   2       33.47       41.44    103.82 o 


  -8   2   2      104.72       57.04     32.64 o 


  -7   2   2      975.42      956.72     69.29 o 


  -6   2   2      602.46      504.88     46.95 o 


  -5   2   2     2935.89     2754.20    150.99 o 


  -4   2   2     5065.64     4843.54    108.01 o 


  -3   2   2       57.66       68.95     28.08 o 


  -2   2   2     8929.35     9076.92     91.01 o 


  -1   2   2     4797.68     4828.83     63.63 o 


   0   2   2     2471.66     2416.91     43.83 o 


   1   2   2    12661.60    13487.35    113.28 o 


   2   2   2     2316.07     2370.61     85.83 o 


   3   2   2     3082.25     3062.37    103.82 o 


   4   2   2     3547.29     3386.00    172.77 o 


   5   2   2       86.22       41.50     20.73 o 


   6   2   2      962.83      990.04     68.83 o 


   7   2   2       72.68      103.15     35.04 o 


   8   2   2       37.14       68.91     33.13 o 


   9   2   2      178.10      176.78     46.15 o 


  10   2   2        8.24       46.69     38.86 o 


  11   2   2        8.89       45.95     64.53 o 


  12   2   2        0.26        0.00     61.38 o 


 -12   3   2      170.82      225.15     94.98 o 


 -11   3   2      289.02      159.83     67.21 o 


 -10   3   2      128.57      209.79     52.61 o 


  -9   3   2     1261.87     1321.32     92.11 o 


  -8   3   2      587.22      437.09     52.94 o 


  -7   3   2      866.95      754.51     61.09 o 


  -6   3   2     2628.49     2680.61     99.85 o 


  -5   3   2      414.38      404.22     38.37 o 


  -4   3   2     3124.19     3166.98     84.63 o 


  -3   3   2     3608.21     3425.19    132.22 o 


  -2   3   2       20.30       29.46      9.47 o 


  -1   3   2      349.21      378.48     14.85 o 


   0   3   2       16.02       36.38     11.64 o 


   1   3   2       45.71       31.78     14.67 o 


   2   3   2       72.98       59.03     13.22 o 


   3   3   2      335.99      278.38     28.08 o 


   4   3   2      554.96      546.65     32.14 o 


   5   3   2     3060.35     2936.14    102.07 o 


   6   3   2     1168.36     1112.68     72.77 o 


   8   3   2      607.98      645.82     66.80 o 


   9   3   2      387.57      371.90     88.43 o 


  10   3   2      105.57      119.03     78.81 o 


  11   3   2      150.27      317.61     95.61 o 


  12   3   2       10.67       54.12     72.89 o 


 -12   4   2        0.17       28.56     64.85 o 


 -11   4   2       71.10      179.39     83.31 o 


 -10   4   2      194.41      118.96     71.95 o 


  -9   4   2       62.46      119.27     34.82 o 


  -8   4   2      731.32      731.98     75.97 o 


  -7   4   2      454.49      486.33     51.26 o 


  -6   4   2     1411.06     1433.24     71.85 o 


  -5   4   2     1014.55     1010.93     54.58 o 


  -4   4   2      927.63     1055.53     87.41 o 


  -3   4   2       83.47       93.47     24.13 o 


  -2   4   2       76.79       72.38     10.54 o 


  -1   4   2     1548.18     1616.80     54.86 o 


   0   4   2      243.46      288.96     24.82 o 


   1   4   2       46.12       78.20     18.52 o 


   2   4   2      253.65      229.18     19.95 o 


   3   4   2      986.96      991.23     63.27 o 


   4   4   2      531.17      542.47     30.89 o 


   5   4   2     1097.85     1154.45     63.99 o 


   6   4   2      379.87      383.13     44.36 o 


   7   4   2      196.87      203.07     53.41 o 


   8   4   2       57.09       52.34     39.13 o 


   9   4   2        0.39       79.34     38.00 o 


  10   4   2      192.38      232.88     97.82 o 


  11   4   2        3.23        0.00     80.94 o 


 -12   5   2      279.90      180.34     73.84 o 


 -11   5   2        1.10       41.02     58.38 o 


 -10   5   2      227.21      192.96     81.26 o 


  -9   5   2      518.09      467.02     96.40 o 


  -8   5   2      900.66      831.02     66.48 o 


  -7   5   2      356.75      386.75     45.98 o 


  -6   5   2       19.72       44.42     19.61 o 


  -5   5   2     1729.68     1637.57    125.12 o 


  -4   5   2      963.48      791.73     80.78 o 


  -3   5   2     1160.04     1235.44     45.80 o 


  -2   5   2      935.05      903.99     35.84 o 


  -1   5   2      867.65      934.82     40.69 o 


   0   5   2      369.01      430.49     37.63 o 


   1   5   2        5.21        7.62     19.88 o 


   2   5   2     1380.64     1340.23     44.92 o 


   3   5   2      483.54      467.72     34.30 o 


   4   5   2      703.56      691.53     34.17 o 


   5   5   2       39.95       51.36     22.75 o 


   6   5   2      974.85      918.77     64.85 o 


   7   5   2      575.89      501.79     52.54 o 


   8   5   2      253.20      263.73     87.01 o 


   9   5   2      976.40      901.07    126.38 o 


  10   5   2        2.30        0.00     61.38 o 


  11   5   2      217.08      304.83    100.50 o 


 -12   6   2        0.47       81.26     65.48 o 


 -11   6   2        2.75       48.75     68.48 o 


 -10   6   2      279.33      171.50     70.68 o 


  -9   6   2       54.62       92.46     55.38 o 


  -8   6   2      210.58      196.12     75.26 o 


  -7   6   2     2434.77     2264.42    171.19 o 


  -6   6   2     1186.10     1049.85    112.18 o 


  -5   6   2     5539.83     5438.28    225.62 o 


  -4   6   2    13507.92    13449.43    320.45 o 


  -3   6   2        9.71       11.63     14.30 o 


  -2   6   2    16571.73    16704.67    178.13 o 


  -1   6   2    12257.43    12006.80    129.00 o 


   0   6   2     3748.21     3666.31     59.97 o 


   1   6   2    26312.45    26274.65    259.31 o 


   2   6   2     3969.23     3907.57     79.05 o 


   3   6   2     6293.24     6047.62    122.91 o 


   4   6   2     9772.22    10050.53    171.13 o 


   5   6   2      267.40      232.94     35.35 o 


   6   6   2     2070.47     2005.45     90.18 o 


   7   6   2      257.30      409.75     87.41 o 


   8   6   2       88.76       54.43     63.90 o 


   9   6   2      573.97      544.65    113.13 o 


  10   6   2       20.50        0.00     76.84 o 


  11   6   2       21.76      112.97     73.37 o 


 -12   7   2       74.00      135.85     99.08 o 


 -11   7   2       10.58       70.53     87.09 o 


 -10   7   2      242.69      164.88     68.48 o 


  -9   7   2      334.59      447.46    101.45 o 


  -8   7   2      140.87      152.10     71.47 o 


  -7   7   2      451.17      503.31     94.67 o 


  -6   7   2       77.25       35.03     42.60 o 


  -5   7   2     1370.29     1395.86    119.91 o 


  -4   7   2        3.35        0.00     37.55 o 


  -3   7   2      303.67      289.69     27.55 o 


  -2   7   2     2338.19     2274.22     40.84 o 


  -1   7   2     6119.56     6151.84     77.76 o 


   0   7   2     1992.49     2062.22     48.35 o 


   1   7   2     1007.39      998.57     53.73 o 


   2   7   2     5332.30     5473.09     97.50 o 


   3   7   2        3.18       19.09     13.69 o 


   4   7   2      792.01      789.43     31.28 o 


   5   7   2       31.00       53.68     13.66 o 


   6   7   2      681.29      944.93    123.54 o 


   7   7   2     1057.40      961.02    123.07 o 


   8   7   2      120.12      198.48     68.00 o 


   9   7   2      339.81      197.70     70.68 o 


  10   7   2        1.16      185.86     98.61 o 


  11   7   2       93.99       11.99     79.36 o 


 -11   8   2      258.16      381.35    106.82 o 


 -10   8   2       47.59      134.58     70.37 o 


  -9   8   2      245.77      320.92     96.72 o 


  -8   8   2     1099.54     1296.14    145.94 o 


  -7   8   2      154.37      148.94     73.84 o 


  -6   8   2      561.81      488.01     92.30 o 


  -5   8   2      552.82      539.89     57.51 o 


  -4   8   2     1320.73     1444.64     63.96 o 


  -3   8   2     1411.52     1252.22     53.84 o 


  -2   8   2        8.04        8.17     13.48 o 


  -1   8   2      255.70      271.94     19.38 o 


   0   8   2     1171.44     1334.63     48.06 o 


   1   8   2      320.91      385.74     36.75 o 


   2   8   2      404.70      466.78     44.58 o 


   3   8   2      367.77      369.11     29.36 o 


   4   8   2       32.06       34.43     16.39 o 


   5   8   2     1139.81     1138.05    120.86 o 


   6   8   2       27.91       61.69     51.75 o 


   7   8   2      272.48      339.54     84.41 o 


   8   8   2      855.79      897.75    132.06 o 


   9   8   2       23.56       82.52     71.95 o 


  10   8   2      200.46       46.54     83.62 o 


  11   8   2      120.95      159.04     92.46 o 


 -11   9   2       39.20       48.28     58.69 o 


 -10   9   2        2.58        0.00     66.11 o 


  -9   9   2      349.55      164.40     78.42 o 


  -8   9   2       23.92       56.48     56.96 o 


  -7   9   2        1.31        0.00     56.80 o 


  -6   9   2      512.47      555.14     81.49 o 


  -5   9   2      532.84      557.20     59.35 o 


  -4   9   2      497.09      516.38     41.24 o 


  -3   9   2     2170.56     2370.41     78.74 o 


  -2   9   2     1058.21     1012.03     29.55 o 


  -1   9   2     1852.41     1827.13     48.53 o 


   0   9   2     4315.34     4387.86     62.08 o 


   1   9   2      421.21      432.87     55.65 o 


   2   9   2     1650.22     1635.17     81.03 o 


   3   9   2     1591.41     1648.77     59.84 o 


   4   9   2      817.73      798.78     67.02 o 


   5   9   2     1853.93     2072.88    159.83 o 


   6   9   2      229.52      126.22     54.75 o 


   7   9   2       84.87       99.72     54.43 o 


   8   9   2      429.89      445.41    111.55 o 


   9   9   2      121.53       97.19     61.22 o 


  10   9   2       96.95       41.97     78.26 o 


 -11  10   2        0.67        0.00     57.33 o 


 -10  10   2       51.77        4.42     69.58 o 


  -9  10   2        1.59       97.19     72.26 o 


  -8  10   2       11.79        1.71     46.67 o 


  -7  10   2      164.75      138.95     43.78 o 


  -6  10   2       11.57        0.00     52.54 o 


  -5  10   2      124.34       56.38     38.81 o 


  -4  10   2     1324.37     1164.88     60.65 o 


  -3  10   2       87.98       93.86     19.31 o 


  -2  10   2      288.09      303.78     28.00 o 


  -1  10   2      732.25      677.88     31.90 o 


   0  10   2      140.47      148.45     15.08 o 


   1  10   2     1076.36     1038.08     44.95 o 


   2  10   2      310.36      380.26     44.71 o 


   3  10   2      133.57      150.34     21.95 o 


   4  10   2      968.58      949.39     76.41 o 


   5  10   2        8.66        0.00     41.65 o 


   6  10   2       18.45       65.48     61.22 o 


   7  10   2       31.70       73.05     69.11 o 


   8  10   2        4.34       13.41     58.85 o 


   9  10   2      124.89      207.16     93.40 o 


  10  10   2        1.13       81.57     76.36 o 


 -10  11   2        3.69       34.49    137.98 o 


  -9  11   2       53.01       60.19     46.84 o 


  -8  11   2      181.62       48.95     40.05 o 


  -7  11   2       15.26        0.00     45.53 o 


  -6  11   2      281.47      369.96     57.60 o 


  -5  11   2      654.40      744.59     55.58 o 


  -4  11   2     1299.21     1410.73     81.99 o 


  -3  11   2      653.51      589.70     38.97 o 


  -2  11   2      651.07      674.08     38.39 o 


  -1  11   2     4396.40     4354.75    105.09 o 


   0  11   2     1214.78     1322.19     47.46 o 


   1  11   2      403.43      409.94     28.80 o 


   2  11   2     3263.00     3178.06    119.93 o 


   3  11   2      236.35      262.20     45.09 o 


   4  11   2      284.98      315.41     49.98 o 


   5  11   2      670.59      632.86     69.03 o 


   6  11   2        5.21        0.00     51.12 o 


   7  11   2      268.94      298.36     90.72 o 


   8  11   2       60.28      203.06     92.14 o 


   9  11   2        9.38       76.36     69.26 o 


  10  11   2       23.20       70.21     88.36 o 


 -10  12   2       99.26      127.17     56.72 o 


  -9  12   2      220.71      266.71     71.41 o 


  -8  12   2      789.98      852.96    118.73 o 


  -7  12   2       17.82       49.59     44.26 o 


  -6  12   2      396.46      417.86     58.99 o 


  -5  12   2      457.40      420.28     44.86 o 


  -4  12   2      259.79      237.95     30.11 o 


  -3  12   2      655.44      638.97     41.77 o 


  -2  12   2       15.97        0.00     17.87 o 


  -1  12   2      105.79      118.43     25.56 o 


   0  12   2      382.25      379.24     35.31 o 


   1  12   2        6.73        0.00     19.62 o 


   2  12   2      349.37      321.92     36.61 o 


   3  12   2      434.84      460.85     53.52 o 


   4  12   2       95.78      137.60     45.78 o 


   5  12   2      591.44      612.71     71.05 o 


   6  12   2       72.40       27.93     47.18 o 


   7  12   2      232.27      171.35     77.94 o 


   8  12   2      551.36      523.66    116.12 o 


   9  12   2       38.48       44.49     75.26 o 


  -9  13   2        3.23       39.31     48.48 o 


  -8  13   2      104.38       31.09     63.19 o 


  -7  13   2      148.58      156.65     53.15 o 


  -6  13   2       64.46       53.80     40.41 o 


  -5  13   2      868.88      884.12     55.02 o 


  -4  13   2        6.32       10.04     20.16 o 


  -3  13   2     1532.61     1525.05     63.31 o 


  -2  13   2      964.94      830.91     91.20 o 


  -1  13   2      896.38      825.48     51.34 o 


   0  13   2     2504.41     2583.66    115.50 o 


   1  13   2      249.42      197.44     43.15 o 


   2  13   2      950.11      959.84     60.56 o 


   3  13   2      325.37      295.79     39.46 o 


   4  13   2     1063.58     1028.82    224.12 o 


   5  13   2      734.56      745.29     95.38 o 


   6  13   2       52.80        0.00     65.64 o 


   7  13   2      144.52      153.99     83.94 o 


   8  13   2       52.12       69.42     66.90 o 


   9  13   2       65.25        0.00     98.77 o 


  -9  14   2       17.90       59.43     51.75 o 


  -8  14   2       18.42        0.00     75.73 o 


  -7  14   2      168.50      281.59     62.35 o 


  -6  14   2      158.14       93.51     38.24 o 


  -5  14   2      483.86      486.83     44.55 o 


  -4  14   2      282.85      348.12     36.08 o 


  -3  14   2       83.88       72.33     20.92 o 


  -2  14   2     1633.19     1844.44    104.70 o 


  -1  14   2      598.56      743.04     68.60 o 


   0  14   2      281.28      244.80     42.36 o 


   1  14   2     1684.00     1774.94    104.04 o 


   2  14   2       88.21       87.32     33.64 o 


   3  14   2      598.42      544.30     64.64 o 


   4  14   2      279.69      327.37     64.45 o 


   5  14   2       19.28        0.00     29.11 o 


   6  14   2      391.52      390.03     94.82 o 


   7  14   2       13.72       28.40     47.49 o 


   8  14   2        1.92       54.75     79.99 o 


  -8  15   2        0.05        0.00     95.46 o 


  -7  15   2       91.19      111.46     40.36 o 


  -6  15   2       79.71        3.61     37.11 o 


  -5  15   2        1.72       12.39     24.30 o 


  -4  15   2      590.97      615.35     70.63 o 


  -3  15   2        0.40        3.12     43.39 o 


  -2  15   2        2.23       17.70     67.37 o 


  -1  15   2      216.16      147.44     39.88 o 


   0  15   2        6.42        0.27     24.93 o 


   1  15   2        8.82        0.00     35.05 o 


   2  15   2       78.48       47.42     36.43 o 


   3  15   2       53.67       48.33     35.76 o 


   4  15   2       23.67       51.44     32.42 o 


   5  15   2      128.35      125.45     40.09 o 


   6  15   2       18.62        0.00     66.74 o 


   7  15   2       36.34      123.07     65.64 o 


  -7  16   2        0.61       62.35     72.74 o 


  -6  16   2       19.09        0.00     42.37 o 


  -5  16   2        5.83        0.00     59.64 o 


  -4  16   2       18.50       73.61     35.48 o 


  -3  16   2        0.01        0.00     31.40 o 


  -2  16   2       22.22       33.50     30.89 o 


  -1  16   2       83.10      109.12     37.29 o 


   0  16   2       38.59        0.00     29.80 o 


   1  16   2      106.16       42.92     50.41 o 


   2  16   2       11.02       11.85     35.42 o 


   3  16   2        1.15       12.33     37.16 o 


   4  16   2      104.12       38.28     43.36 o 


   5  16   2       42.82       99.37     48.98 o 


   6  16   2       14.00        0.00     41.65 o 


  -6  17   2       19.77        0.00     63.74 o 


  -5  17   2       41.51       66.90     63.43 o 


  -4  17   2       47.12        0.00     48.91 o 


  -3  17   2       10.69       21.90     30.58 o 


  -2  17   2       19.52        0.74     35.36 o 


  -1  17   2        1.84       23.20     34.04 o 


   0  17   2       20.52       56.54     33.83 o 


   1  17   2       17.19       48.30     34.58 o 


   2  17   2        6.44        0.00     37.41 o 


   3  17   2       11.98       30.15     36.32 o 


   4  17   2      118.69       53.61     37.71 o 


   5  17   2        7.08        0.00     40.27 o 


  -5  18   2      165.61      160.78     75.73 o 


  -4  18   2      165.86       83.31     76.36 o 


  -3  18   2       21.96        7.73     63.11 o 


  -2  18   2      569.72      536.06     86.07 o 


  -1  18   2      310.39      327.41     60.20 o 


   0  18   2       99.01      121.21    111.08 o 


   1  18   2      745.67      568.50     75.67 o 


   2  18   2       73.88       73.19     55.38 o 


   3  18   2      137.60       66.63     35.67 o 


   4  18   2      241.16      149.45     56.07 o 


  -3  19   2       61.10        0.00     63.58 o 


  -2  19   2       17.08        0.00     57.12 o 


  -1  19   2       28.95        0.00     50.49 o 


   0  19   2       39.33       53.94     39.96 o 


   1  19   2        6.90        0.00     32.93 o 


   2  19   2       63.27        0.00     34.57 o 


 -12   1   3       69.46      103.92     46.62 o 


 -11   1   3       26.68        0.00     37.37 o 


 -10   1   3        2.43        0.00     60.51 o 


  -9   1   3      358.73      406.65     70.68 o 


  -8   1   3       76.83       62.85     33.10 o 


  -7   1   3      218.71      234.17     44.57 o 


  -6   1   3      583.00      478.35     46.41 o 


  -5   1   3     1338.74     1191.33     92.30 o 


  -4   1   3       93.83       82.99     35.97 o 


  -3   1   3     2038.86     1997.59     65.77 o 


  -2   1   3     6467.00     6784.13    145.39 o 


  -1   1   3     2902.93     3041.43     43.87 o 


   0   1   3     3430.32     3152.60     55.15 o 


   1   1   3    16249.40    16801.34    177.31 o 


   2   1   3      474.38      543.22     57.83 o 


   3   1   3     3445.67     3161.51    141.37 o 


   4   1   3     2974.18     2926.38     77.69 o 


   5   1   3     1082.54      979.87     63.10 o 


   6   1   3     4044.08     3922.67    134.63 o 


   7   1   3      920.27      849.05     78.89 o 


   8   1   3     1111.40     1188.70     90.43 o 


   9   1   3      894.03      978.92     89.15 o 


  10   1   3        5.19       77.99     43.75 o 


  11   1   3      248.46      213.12    137.98 o 


 -12   2   3       91.19       92.30     71.32 o 


 -11   2   3       93.69      145.72     62.87 o 


 -10   2   3     1334.25     1239.93     95.33 o 


  -9   2   3      302.96      404.88    119.52 o 


  -8   2   3        8.52        0.00     33.92 o 


  -7   2   3     2632.68     2592.79    108.28 o 


  -6   2   3     1108.47     1086.64     66.69 o 


  -5   2   3     6285.02     5559.62    132.40 o 


  -4   2   3     9138.16     8893.50    164.00 o 


  -3   2   3      793.25      806.82     36.01 o 


  -2   2   3     9083.22     8667.47    146.31 o 


  -1   2   3        5.82        6.21     11.41 o 


   0   2   3     4805.26     4813.12     86.12 o 


   1   2   3     3899.11     4013.94     71.25 o 


   2   2   3     1525.37     1675.48     62.96 o 


   3   2   3     5999.95     6149.37    127.63 o 


   4   2   3      527.23      542.57     35.08 o 


   5   2   3      342.96      346.42     41.80 o 


   6   2   3       88.76       50.54     36.45 o 


   7   2   3       44.16       12.35     57.90 o 


   8   2   3       88.43      115.60     34.30 o 


   9   2   3       83.39        6.46     88.20 o 


  10   2   3      130.90      220.18     53.98 o 


  11   2   3      182.48      188.10     93.88 o 


 -12   3   3        1.93        0.00     70.21 o 


 -11   3   3      237.20      249.45     81.57 o 


 -10   3   3       43.99       85.92     42.00 o 


  -9   3   3      361.02      306.00     46.86 o 


  -8   3   3     1746.74     1717.26     96.90 o 


  -7   3   3     1128.15      991.16     77.71 o 


  -6   3   3     1877.34     1641.27     79.96 o 


  -5   3   3      436.90      373.78     62.32 o 


  -4   3   3     7434.77     7343.69    155.75 o 


  -3   3   3     1187.25     1109.77     44.29 o 


  -2   3   3      238.16      288.76     17.61 o 


  -1   3   3    14833.73    14747.42    215.09 o 


   0   3   3        2.37       27.23     12.06 o 


   1   3   3    10497.95    10795.96    120.98 o 


   2   3   3     2878.25     2990.00     82.30 o 


   3   3   3     2353.18     2409.92     81.20 o 


   4   3   3     1128.15     1003.72     46.01 o 


   5   3   3      261.96      312.29     54.67 o 


   6   3   3     1707.68     1684.10    104.37 o 


   7   3   3      152.25      155.80     35.66 o 


   8   3   3     1318.30     1325.97     93.30 o 


   9   3   3      112.21       83.58     41.26 o 


  11   3   3      254.38      271.38     97.82 o 


 -12   4   3        2.02       79.68     61.53 o 


 -11   4   3       78.10      269.17     89.46 o 


 -10   4   3       63.50       84.57     63.58 o 


  -9   4   3        1.65        0.00     37.60 o 


  -8   4   3      175.37      186.38     36.31 o 


  -7   4   3      293.55      206.85     62.80 o 


  -6   4   3      194.18      123.22     52.54 o 


  -5   4   3      414.92      331.33     64.53 o 


  -4   4   3      314.90      403.01     43.28 o 


  -3   4   3     2964.00     3008.09     65.43 o 


  -2   4   3     3080.36     3165.64     40.90 o 


  -1   4   3     2855.34     2827.03     66.01 o 


   0   4   3     4631.56     4298.29     75.72 o 


   1   4   3      262.34      209.71     26.10 o 


   2   4   3     8482.50     8376.41    255.13 o 


   3   4   3     3043.73     3004.14     90.71 o 


   4   4   3     3491.20     3366.96    103.29 o 


   5   4   3     8242.29     8443.61    138.96 o 


   6   4   3       53.79       32.32     52.62 o 


   7   4   3     3224.66     3483.75    196.91 o 


   8   4   3     1271.91     1346.30    123.70 o 


   9   4   3      430.20      554.18     72.56 o 


  10   4   3     1038.12      884.97    135.37 o 


  11   4   3       93.45       93.40     87.57 o 


 -12   5   3        9.18       49.07     57.12 o 


 -11   5   3      334.87      370.62    102.40 o 


 -10   5   3       97.25      173.40     82.52 o 


  -9   5   3      815.66      727.04    109.81 o 


  -8   5   3      795.66     1053.01    122.75 o 


  -7   5   3        2.98       40.55     48.60 o 


  -6   5   3     3918.85     3840.31    196.75 o 


  -5   5   3     2694.06     2454.89    135.17 o 


  -4   5   3     2473.55     2312.20     63.05 o 


  -3   5   3     8519.33     8089.64     91.07 o 


  -2   5   3     1150.86     1047.59     29.56 o 


  -1   5   3     5403.43     5188.03     97.58 o 


   0   5   3     5010.27     5099.55    165.51 o 


   1   5   3      159.52      241.24     41.34 o 


   2   5   3     1079.36     1058.33     44.06 o 


   3   5   3       69.57      100.48     18.63 o 


   4   5   3      321.48      277.98     34.07 o 


   5   5   3      265.64      348.92     32.33 o 


   6   5   3       85.83      117.08     36.13 o 


   7   5   3      128.86      150.07     43.78 o 


   8   5   3       27.78       94.46     39.56 o 


   9   5   3       63.92       75.58     65.16 o 


  10   5   3       96.92       76.84     66.11 o 


  11   5   3        1.72      150.99     97.03 o 


 -12   6   3       15.36       14.36     62.80 o 


 -11   6   3       37.93       77.47     64.37 o 


 -10   6   3        0.54        0.00     63.27 o 


  -9   6   3       58.39       56.01     62.32 o 


  -8   6   3      395.24      393.02     89.93 o 


  -7   6   3      152.44      137.27     66.11 o 


  -6   6   3       33.19        0.00     52.38 o 


  -5   6   3      204.97      160.86     37.76 o 


  -4   6   3       10.41        0.00     13.58 o 


  -3   6   3      390.61      450.89     21.40 o 


  -2   6   3      280.33      263.46     23.31 o 


  -1   6   3       32.38       26.46     20.50 o 


   0   6   3       29.81       11.76     17.70 o 


   1   6   3      414.11      499.10     39.30 o 


   2   6   3      145.31      141.90     19.39 o 


   3   6   3      133.34      150.37     23.65 o 


   4   6   3        1.07        0.00     21.07 o 


   5   6   3        2.25        1.03     21.40 o 


   6   6   3       22.63        0.00     25.95 o 


   7   6   3      110.08        0.00     60.74 o 


   8   6   3       43.15       51.12     69.11 o 


   9   6   3       83.59       70.53     65.48 o 


  10   6   3        0.78        0.00     85.36 o 


  11   6   3        0.78        0.00     78.10 o 


 -12   7   3       99.88       10.41     66.58 o 


 -11   7   3      272.71      455.03    117.23 o 


 -10   7   3        0.22      150.52     79.20 o 


  -9   7   3      912.24     1200.85    147.68 o 


  -8   7   3      650.16      538.34    104.76 o 


  -7   7   3      554.31      433.26     89.78 o 


  -6   7   3     1759.84     1730.04    102.52 o 


  -5   7   3     1312.83     1282.14     83.50 o 


  -4   7   3     3038.77     3101.93     86.17 o 


  -3   7   3     2421.86     2162.69     65.27 o 


  -2   7   3     1022.75     1032.71     43.90 o 


  -1   7   3      993.59     1008.33     41.83 o 


   0   7   3     3160.05     2950.64     60.48 o 


   1   7   3      390.25      382.89     40.63 o 


   2   7   3      430.42      436.41     32.02 o 


   3   7   3      809.38      781.26     43.29 o 


   4   7   3      855.97      822.84     53.93 o 


   5   7   3      220.41      222.01     24.40 o 


   6   7   3      286.98      210.16     65.32 o 


   7   7   3      213.40      314.61     81.57 o 


   8   7   3       31.70      109.02     66.58 o 


   9   7   3      311.19      351.21    103.66 o 


  10   7   3       12.64       83.78     86.78 o 


  11   7   3        4.13      174.82     99.08 o 


 -11   8   3        7.79       55.99     75.50 o 


 -10   8   3       61.37       87.57     65.95 o 


  -9   8   3       13.34       57.43     63.27 o 


  -8   8   3       34.50       77.77     71.32 o 


  -7   8   3       90.47      107.26     46.88 o 


  -6   8   3      166.38      138.73     49.46 o 


  -5   8   3       60.82       23.99     34.03 o 


  -4   8   3       18.53        0.00     18.70 o 


  -3   8   3     1137.22     1113.77     45.45 o 


  -2   8   3      419.04      423.28     33.57 o 


  -1   8   3      752.55      738.73     31.96 o 


   0   8   3     2272.69     2232.66     55.77 o 


   1   8   3      732.73      774.27     56.45 o 


   2   8   3     1775.96     1717.80     62.10 o 


   3   8   3      935.53     1060.35     50.66 o 


   4   8   3     2345.73     2403.31     78.25 o 


   5   8   3     2028.46     2114.85    158.41 o 


   6   8   3        5.01        0.00     49.38 o 


   7   8   3     1394.66     1426.31    154.78 o 


   8   8   3      344.53      187.44     77.94 o 


   9   8   3      218.01      301.51    104.29 o 


  10   8   3      458.59      624.01    132.69 o 


 -11   9   3       75.39       51.63     48.69 o 


 -10   9   3       74.90       50.98     55.77 o 


  -9   9   3       32.73        0.00     36.97 o 


  -8   9   3      260.75      269.71     61.97 o 


  -7   9   3        8.48        2.21     44.89 o 


  -6   9   3      684.25      608.93     68.67 o 


  -5   9   3      129.54      125.00     64.22 o 


  -4   9   3      962.78      947.87     53.12 o 


  -3   9   3     1172.79     1182.47     48.73 o 


  -2   9   3      823.44      820.31     33.28 o 


  -1   9   3     3751.18     3741.84     72.36 o 


   0   9   3       17.56       21.09     14.85 o 


   1   9   3     4448.86     4437.10    126.57 o 


   2   9   3      499.34      506.53     39.78 o 


   3   9   3     2955.44     2949.92     86.26 o 


   4   9   3     3015.05     3197.24     91.03 o 


   5   9   3       27.81       38.97     44.81 o 


   6   9   3      950.10     1260.80    146.10 o 


   7   9   3       72.47      149.10     69.58 o 


   8   9   3       53.01        0.00     57.90 o 


  10   9   3       61.14        0.00     85.83 o 


 -11  10   3        4.38        0.00     64.99 o 


 -10  10   3      418.21      493.91     81.87 o 


  -9  10   3      293.74      281.19    102.40 o 


  -8  10   3      544.25      637.48     78.60 o 


  -7  10   3     1628.23     1669.88    119.28 o 


  -6  10   3      370.57      403.75     59.41 o 


  -5  10   3     2226.52     2316.38    117.86 o 


  -4  10   3     2008.64     2125.28     83.89 o 


  -3  10   3     1164.32     1248.03     52.41 o 


  -2  10   3     3093.76     3035.51    114.92 o 


  -1  10   3      459.40      446.17     28.22 o 


   0  10   3     1387.35     1465.75     88.11 o 


   1  10   3     3285.45     3374.59     93.28 o 


   2  10   3        3.55       30.71     27.58 o 


   3  10   3      445.28      492.38     39.06 o 


   4  10   3      266.35      389.41     53.64 o 


   5  10   3       61.56       66.74     53.64 o 


   6  10   3      140.76       74.63     67.06 o 


   7  10   3       59.25        0.00     52.86 o 


   8  10   3      148.52      176.55     83.31 o 


   9  10   3        9.00       47.33     70.84 o 


  10  10   3       23.10       74.94     71.47 o 


 -10  11   3       15.72       12.38     51.54 o 


  -9  11   3      102.52       71.88     41.64 o 


  -8  11   3       17.73       98.77     48.52 o 


  -7  11   3       14.09       59.03     38.65 o 


  -6  11   3        1.51       40.26     60.03 o 


  -5  11   3      124.85      218.64     48.72 o 


  -4  11   3       27.43       33.77     29.08 o 


  -3  11   3       31.28       49.36     23.09 o 


  -2  11   3      523.56      666.68     68.81 o 


  -1  11   3     1770.10     1749.41     68.33 o 


   0  11   3     1242.48     1162.43     47.38 o 


   1  11   3     3046.58     3248.98     95.64 o 


   2  11   3      104.74      140.89     67.61 o 


   3  11   3     1804.70     1857.99    102.92 o 


   4  11   3     1418.50     1532.19    100.17 o 


   5  11   3      544.88      630.32    106.66 o 


   6  11   3      765.51      804.19    121.33 o 


   7  11   3      261.08      317.29     88.83 o 


   8  11   3      227.47      363.36    103.34 o 


   9  11   3      258.51      214.58     95.30 o 


 -10  12   3       10.65       42.71     56.79 o 


  -9  12   3       20.80       18.08     42.28 o 


  -8  12   3       12.99       14.85     55.30 o 


  -7  12   3        0.76        0.85     40.71 o 


  -6  12   3        4.39        0.00     38.73 o 


  -5  12   3       97.18       62.28     30.86 o 


  -4  12   3      112.67      142.75     24.13 o 


  -3  12   3       50.61       55.27     41.79 o 


  -2  12   3      171.97      117.60     25.38 o 


  -1  12   3      354.91      347.95     35.92 o 


   0  12   3        6.38        0.00     23.43 o 


   1  12   3      195.67      166.09     26.44 o 


   2  12   3      842.37      789.55     54.29 o 


   3  12   3       96.18       84.53     48.83 o 


   4  12   3       17.14       58.47     37.18 o 


   5  12   3      569.92      501.66     63.57 o 


   6  12   3       27.09        0.00     65.95 o 


   7  12   3       33.66        0.00     63.90 o 


   8  12   3      110.83      132.85     75.10 o 


   9  12   3        0.73        0.00    120.54 o 


  -9  13   3       89.13       22.38     53.60 o 


  -8  13   3       72.42        9.87     39.88 o 


  -7  13   3        6.08        0.00     43.40 o 


  -6  13   3      127.60      154.37     71.79 o 


  -5  13   3      351.93      386.52     38.78 o 


  -4  13   3       29.51        0.00     21.10 o 


  -3  13   3      380.88      509.81     45.50 o 


  -2  13   3     1008.65     1008.79     59.26 o 


  -1  13   3        2.13        0.99     20.32 o 


   0  13   3     1268.81     1251.48     81.82 o 


   1  13   3      599.72      678.64     64.95 o 


   2  13   3       72.53       46.81     39.77 o 


   3  13   3     1153.09     1252.79     92.14 o 


   4  13   3      693.39      807.08     80.32 o 


   5  13   3      129.56      150.36     67.45 o 


   6  13   3      320.59      133.95     64.69 o 


   7  13   3       54.52      159.36     79.68 o 


   8  13   3        3.88       33.61     67.37 o 


  -9  14   3       43.26       35.94     90.49 o 


  -8  14   3       89.81       43.10     48.22 o 


  -7  14   3      255.70      306.49     65.12 o 


  -6  14   3       32.43       97.52     34.38 o 


  -5  14   3      164.41      154.26     33.25 o 


  -4  14   3      472.24      526.53     50.15 o 


  -3  14   3      256.78      243.68     39.63 o 


  -2  14   3      222.56      278.90     54.58 o 


  -1  14   3      210.05      229.47     43.55 o 


   0  14   3      152.16      200.32     40.11 o 


   1  14   3      835.98      716.19     68.68 o 


   2  14   3       12.17       45.71     29.22 o 


   3  14   3       43.81       88.93     37.40 o 


   4  14   3      202.46      279.96     67.13 o 


   5  14   3        2.09        0.00     41.89 o 


   6  14   3       74.05        0.00     57.90 o 


   7  14   3        1.20       38.50     68.16 o 


   8  14   3       20.30       27.14     69.42 o 


  -8  15   3       98.86      173.31     60.01 o 


  -7  15   3       18.21       40.39     33.79 o 


  -6  15   3      244.41      338.85     48.59 o 


  -5  15   3       21.77        4.62     31.17 o 


  -4  15   3      337.95      401.14     61.46 o 


  -3  15   3      134.86      100.19     57.67 o 


  -2  15   3        6.97       41.15     24.49 o 


  -1  15   3     1129.60     1103.70     83.63 o 


   0  15   3       39.68       46.99     57.75 o 


   1  15   3      416.53      360.41     64.69 o 


   2  15   3      101.31       86.72     35.60 o 


   3  15   3      124.74      143.12     74.47 o 


   4  15   3       65.85       38.25     35.76 o 


   5  15   3      115.70      145.17     53.45 o 


   6  15   3       32.42        0.00     61.06 o 


   7  15   3        2.75        0.00     64.06 o 


  -7  16   3        0.45        0.00     39.15 o 


  -6  16   3       32.81       34.57     40.23 o 


  -5  16   3       83.88      208.11     75.89 o 


  -4  16   3        3.10        0.00     54.43 o 


  -3  16   3      167.23      132.85     53.33 o 


  -2  16   3      103.29       54.12     55.85 o 


  -1  16   3      648.31      637.25     70.40 o 


   0  16   3      107.56      195.74     49.08 o 


   1  16   3        6.03        0.00     57.35 o 


   2  16   3     1079.73      981.99     87.13 o 


   3  16   3      201.18       99.53     39.95 o 


   4  16   3      156.95      132.39     92.22 o 


   5  16   3      712.19      721.73    151.94 o 


   6  16   3       30.00       72.89     65.48 o 


  -6  17   3      164.50      423.79    110.76 o 


  -5  17   3      197.12      221.52     86.30 o 


  -4  17   3      153.32      104.29     58.38 o 


  -3  17   3      409.09      350.90     97.82 o 


  -2  17   3       63.63        0.00     73.37 o 


  -1  17   3      238.91      292.52     87.41 o 


   0  17   3      436.38      414.48     64.26 o 


   1  17   3       76.63        0.00     35.56 o 


   2  17   3      167.77      159.41     42.23 o 


   3  17   3       27.03       65.25     48.60 o 


   4  17   3        3.40        0.00     38.10 o 


   5  17   3       38.06       36.50     41.51 o 


  -5  18   3      102.63      112.81     56.33 o 


  -4  18   3        5.00        0.00     76.36 o 


  -3  18   3        0.16       14.99     53.80 o 


  -2  18   3      171.32       78.89     59.01 o 


  -1  18   3        8.88        0.00     51.91 o 


   0  18   3       58.22       90.56     65.48 o 


   1  18   3        1.09       91.20     77.15 o 


   2  18   3       18.20        6.54     54.04 o 


   3  18   3       21.11        0.00     36.21 o 


   4  18   3       19.75        0.00     47.32 o 


  -2  19   3       88.07       86.94     68.79 o 


  -1  19   3       39.04        0.00     44.97 o 


   0  19   3       18.29       41.81     58.69 o 


   1  19   3       14.25      115.18     67.37 o 


 -12   0   4       14.21      178.29     81.89 o 


 -11   0   4       20.10        0.95     50.80 o 


 -10   0   4       63.21        0.00     55.22 o 


  -9   0   4      976.79      937.36    114.86 o 


  -8   0   4      114.84      154.46     62.32 o 


  -7   0   4      270.80      237.30     52.86 o 


  -6   0   4     8021.65     7700.65    244.56 o 


  -5   0   4       41.25       78.42     42.28 o 


  -4   0   4     2713.64     2375.03    117.54 o 


  -3   0   4    20190.55    20161.61    305.77 o 


  -2   0   4       63.69       63.03     12.34 o 


  -1   0   4    48516.91    48592.19    585.20 o 


   0   0   4    25486.95    25785.90    334.02 o 


   1   0   4    10583.87    10540.80    225.62 o 


   2   0   4    16750.99    16997.06    305.14 o 


   3   0   4     2561.55     2730.18    132.85 o 


   4   0   4     6627.84     6548.56    219.00 o 


   5   0   4     7507.06     7823.24    253.86 o 


   6   0   4      256.77      179.71     55.22 o 


   7   0   4     1320.95     1455.34    132.06 o 


   8   0   4      833.67      756.07    106.34 o 


   9   0   4      184.42      178.60     66.11 o 


  10   0   4      130.45      196.28     71.16 o 


  11   0   4      264.22      112.81     81.73 o 


 -12   1   4       60.96       64.84     56.09 o 


 -11   1   4      222.29      227.95    121.96 o 


 -10   1   4       32.75       15.37     37.02 o 


  -9   1   4     1049.78     1135.57     85.26 o 


  -8   1   4        8.48        0.00     40.31 o 


  -7   1   4     1058.40     1136.53     75.88 o 


  -6   1   4      933.49      903.43     93.09 o 


  -5   1   4      228.26      215.80     33.74 o 


  -4   1   4     5279.84     5573.87    124.71 o 


  -2   1   4     2131.54     2255.25     33.56 o 


  -1   1   4     1151.19     1097.59     30.78 o 


   0   1   4      148.45      138.66     17.34 o 


   1   1   4     2244.58     2525.51     79.38 o 


   2   1   4      665.33      665.20     45.35 o 


   3   1   4     2571.97     2769.93     95.11 o 


   4   1   4      591.79      586.05     49.02 o 


   5   1   4     1220.06     1197.13     74.76 o 


   6   1   4       11.45       77.89     29.98 o 


   7   1   4     1310.12     1237.13     88.92 o 


   8   1   4      287.41      230.42     52.12 o 


   9   1   4      539.10      602.29     74.80 o 


  10   1   4      617.34      648.88    109.50 o 


  11   1   4       21.74        0.00     47.59 o 


 -12   2   4       28.50       96.88     79.20 o 


 -11   2   4        3.78        0.00     40.04 o 


 -10   2   4      487.12      528.26     65.99 o 


  -9   2   4       41.06       64.39     76.21 o 


  -8   2   4      214.11      317.76     74.31 o 


  -7   2   4      584.54      684.12     96.72 o 


  -6   2   4      112.16      160.43     36.00 o 


  -5   2   4     1115.91     1031.25     52.01 o 


  -4   2   4      281.70      319.01     34.50 o 


  -3   2   4      196.54      310.16     30.93 o 


  -2   2   4      144.46      144.02     14.05 o 


  -1   2   4       54.73       57.60     12.24 o 


   0   2   4     1099.62     1120.08     40.15 o 


   1   2   4      163.77      125.58     21.42 o 


   2   2   4       13.91       25.17     17.45 o 


   3   2   4     2048.67     1989.18     80.72 o 


   4   2   4      561.20      534.21     47.47 o 


   5   2   4      529.76      506.28     39.59 o 


   6   2   4      815.21      803.95    123.46 o 


   7   2   4       85.98       34.84     29.54 o 


   8   2   4      635.79      614.81     70.99 o 


   9   2   4      141.12      121.99     51.41 o 


  10   2   4       42.54        0.00     51.83 o 


  11   2   4      157.23      259.54     99.72 o 


 -12   3   4        9.34      124.96     65.79 o 


 -11   3   4      112.05      169.93     81.57 o 


 -10   3   4      357.32      306.56     85.20 o 


  -9   3   4      202.09      217.42     72.26 o 


  -8   3   4        9.63       12.78     52.54 o 


  -7   3   4      502.52      564.37     89.62 o 


  -6   3   4      146.81      129.95     36.93 o 


  -5   3   4     2196.83     2046.26     80.50 o 


  -4   3   4        5.77       24.99     19.41 o 


  -3   3   4       42.72       31.32     14.48 o 


  -2   3   4     3699.24     3589.64     57.39 o 


  -1   3   4      459.33      372.87     24.32 o 


   0   3   4     7266.71     7271.65    124.35 o 


   1   3   4     5400.14     5201.33     92.90 o 


   2   3   4      252.37      266.31     25.47 o 


   3   3   4     2676.39     2550.95    122.75 o 


   4   3   4     4039.84     3989.98    141.37 o 


   5   3   4      895.56      823.54     48.84 o 


   6   3   4     2120.15     2100.40    103.48 o 


   7   3   4     1229.45     1139.62     83.94 o 


   8   3   4      159.44      194.39     46.02 o 


   9   3   4     1169.32     1083.34     97.47 o 


  10   3   4      371.44      496.21    117.54 o 


  11   3   4        5.30        0.00     77.47 o 


 -12   4   4        3.17        0.00     74.31 o 


 -11   4   4        3.91        0.00     77.94 o 


 -10   4   4       53.62      128.43     69.58 o 


  -9   4   4      195.97      131.90     57.12 o 


  -8   4   4        3.01       31.24     47.18 o 


  -7   4   4      228.77      248.47     46.70 o 


  -6   4   4     1155.58     1052.39     75.79 o 


  -5   4   4      173.96      168.41     38.85 o 


  -4   4   4      507.23      412.35     25.50 o 


  -3   4   4     1760.55     1724.22     46.22 o 


  -2   4   4      275.08      252.47     27.33 o 


  -1   4   4     7824.09     8070.02    129.40 o 


   0   4   4     3260.48     3099.92     85.93 o 


   1   4   4     3165.29     3300.90     88.24 o 


   2   4   4      969.36      858.50     51.20 o 


   3   4   4      145.85      165.28     31.48 o 


   4   4   4     1881.07     1971.69    104.05 o 


   5   4   4      687.22      724.28     46.13 o 


   6   4   4       12.68       65.40     33.66 o 


   7   4   4      198.09      215.06     46.01 o 


   8   4   4      180.21      196.76     46.79 o 


   9   4   4       23.14        0.00     46.23 o 


  10   4   4       14.37      130.64     73.21 o 


  11   4   4      147.82       44.97     69.42 o 


 -12   5   4       15.22       24.56     50.17 o 


 -11   5   4        0.39        6.99     40.18 o 


 -10   5   4      127.37      147.05     62.01 o 


  -9   5   4      243.40      544.81    107.45 o 


  -8   5   4      168.06      197.48     77.55 o 


  -7   5   4     1931.70     1857.76    108.44 o 


  -6   5   4       38.16       41.42     23.39 o 


  -5   5   4     3141.77     2947.58    112.11 o 


  -4   5   4     3475.61     3314.53     58.50 o 


  -3   5   4     1149.26     1200.51     54.66 o 


  -2   5   4     8734.56     8582.81    146.87 o 


  -1   5   4     1612.91     1618.74     44.48 o 


   0   5   4     3176.86     2986.75     73.11 o 


   1   5   4     9918.55    10136.33    169.55 o 


   2   5   4      955.88     1018.49     57.08 o 


   3   5   4     5832.98     5697.52    115.64 o 


   4   5   4     2121.11     2170.39     90.98 o 


   5   5   4     1841.78     1692.94     67.63 o 


   6   5   4     1667.62     1496.68     87.23 o 


   7   5   4       11.91       50.42     30.87 o 


   8   5   4      334.31      197.22     65.00 o 


   9   5   4      109.89      142.79     68.79 o 


  10   5   4       36.02       31.71     69.26 o 


  11   5   4       46.24      106.82     90.88 o 


 -12   6   4       51.24      104.21     55.17 o 


 -11   6   4        3.96        2.37     41.43 o 


 -10   6   4     1222.39     1470.73    121.53 o 


  -9   6   4       89.79      131.63     50.00 o 


  -8   6   4      375.28      317.61     55.40 o 


  -7   6   4     1392.15     1464.01    101.79 o 


  -6   6   4      182.19      202.70     31.30 o 


  -5   6   4     2251.97     2254.40     91.50 o 


  -4   6   4     1310.69     1303.69     49.55 o 


  -3   6   4      598.05      589.88     32.04 o 


  -2   6   4      198.07      185.89     15.65 o 


  -1   6   4       38.51       48.96     19.33 o 


   0   6   4     1595.11     1615.83     70.17 o 


   1   6   4      141.45       98.19     37.16 o 


   2   6   4       10.92       12.49     17.05 o 


   3   6   4     3382.27     3487.49     96.72 o 


   4   6   4      851.40      778.81     57.68 o 


   5   6   4     1218.68     1220.71     86.84 o 


   6   6   4     1677.59     1736.58     71.97 o 


   7   6   4      131.01      270.90     83.62 o 


   8   6   4     1395.74     1280.68    157.78 o 


   9   6   4      282.59      228.15     72.74 o 


  10   6   4      101.09      177.50     69.26 o 


 -12   7   4       24.28       24.87     53.46 o 


 -11   7   4       24.16       30.88    120.78 o 


 -10   7   4      160.15      120.54     55.87 o 


  -9   7   4      116.60       61.63     44.07 o 


  -8   7   4      210.09      242.52     56.84 o 


  -7   7   4     1447.04     1506.08    104.92 o 


  -6   7   4      194.08      182.66     43.95 o 


  -5   7   4     1843.09     1678.38     95.97 o 


  -4   7   4     1538.61     1417.78     92.15 o 


  -3   7   4      431.78      432.04     30.05 o 


  -2   7   4     4140.94     4138.28    166.25 o 


  -1   7   4      824.87      793.43     37.71 o 


   0   7   4     9273.51     9110.18    171.70 o 


   1   7   4     5236.48     5395.68    199.75 o 


   2   7   4     1295.46     1262.86     56.76 o 


   3   7   4     4622.49     4896.70    111.67 o 


   4   7   4      242.54      272.54     38.15 o 


   5   7   4     3224.44     3332.36     91.00 o 


   6   7   4      614.92      586.93     98.30 o 


   7   7   4        5.59        1.58     48.44 o 


   8   7   4      880.97      934.20    139.00 o 


   9   7   4       58.80        0.00     71.16 o 


  10   7   4        2.44        0.00     82.52 o 


 -11   8   4        3.35      129.85     60.69 o 


 -10   8   4       14.00       39.77     47.73 o 


  -9   8   4      133.34       76.15     44.21 o 


  -8   8   4      107.19      216.16     58.29 o 


  -7   8   4      339.07      246.40     71.95 o 


  -6   8   4     1470.59     1403.04     96.86 o 


  -5   8   4      899.50      750.65     76.52 o 


  -4   8   4     1214.45     1024.59     72.64 o 


  -3   8   4     4725.20     4852.67    100.80 o 


  -2   8   4      235.45      199.38     23.16 o 


  -1   8   4     4444.64     4238.27     90.54 o 


   0   8   4     2396.31     2363.55     76.19 o 


   1   8   4      204.37      205.79     35.18 o 


   2   8   4     5451.51     5629.49    123.73 o 


   3   8   4      700.14      624.08     43.49 o 


   4   8   4      249.37      295.17     78.66 o 


   5   8   4     2003.14     2001.53     94.88 o 


   6   8   4      114.64      173.40     76.52 o 


   7   8   4      257.37      290.15     90.25 o 


   8   8   4       43.69      130.17     79.20 o 


   9   8   4       26.70      206.53     99.87 o 


  10   8   4       43.97       54.43     79.36 o 


 -11   9   4      136.94      148.46     62.38 o 


 -10   9   4      118.54      199.64     58.37 o 


  -9   9   4       49.03       44.39     44.43 o 


  -8   9   4      422.04      508.65     76.28 o 


  -7   9   4       44.83       87.30     44.63 o 


  -6   9   4      418.08      456.93     60.29 o 


  -5   9   4     1045.75     1110.35     83.95 o 


  -4   9   4       41.28       72.94     27.57 o 


  -3   9   4      536.17      521.57     36.79 o 


  -2   9   4      778.14      791.97     44.25 o 


  -1   9   4        0.55        0.00     12.95 o 


   0   9   4      518.74      530.67     31.51 o 


   1   9   4      946.78      984.61     67.06 o 


   2   9   4       42.73       17.98     28.90 o 


   3   9   4      131.44      137.97     34.90 o 


   4   9   4     1946.33     1955.67     77.36 o 


   5   9   4       11.92       37.08     46.70 o 


   6   9   4      758.41      688.07    117.54 o 


   7   9   4      511.94      423.16     97.03 o 


   8   9   4        1.10       90.25     69.90 o 


   9   9   4      334.62      206.69     90.72 o 


  10   9   4      118.30      354.53    112.81 o 


 -11  10   4        3.37       38.60    126.14 o 


 -10  10   4       94.39      178.85     64.72 o 


  -9  10   4        2.37        4.16     45.24 o 


  -8  10   4        4.96       65.59     48.23 o 


  -7  10   4       20.18        0.00     37.91 o 


  -6  10   4        5.83       34.83     41.81 o 


  -5  10   4       45.09       41.21     31.73 o 


  -4  10   4      218.39      198.51     28.86 o 


  -3  10   4       48.49       18.59     30.56 o 


  -2  10   4        3.97        0.00     23.75 o 


  -1  10   4      292.07      304.43     25.79 o 


   0  10   4      241.95      242.57     28.22 o 


   1  10   4      100.64       48.33     52.22 o 


   2  10   4        8.85       37.59     20.80 o 


   3  10   4       78.76       82.65     21.06 o 


   4  10   4        4.54       37.10     51.59 o 


   5  10   4      196.63      156.99     69.26 o 


   6  10   4       16.21      141.53     69.74 o 


   7  10   4        4.17        0.00     78.73 o 


   8  10   4       43.10       72.42     83.15 o 


   9  10   4        0.55      104.13     93.72 o 


 -10  11   4        0.36        0.00     51.33 o 


  -9  11   4      107.92      233.36     63.23 o 


  -8  11   4      239.46      393.48     74.99 o 


  -7  11   4       86.70       46.30     41.96 o 


  -6  11   4      156.95      263.12     53.92 o 


  -5  11   4        1.08       47.73     28.82 o 


  -4  11   4      127.06      105.21     21.81 o 


  -3  11   4        1.55       43.36     29.01 o 


  -2  11   4       27.84       34.21     20.68 o 


  -1  11   4        3.84        0.00     19.97 o 


   0  11   4      612.56      627.99     43.83 o 


   1  11   4       26.05       26.29     20.80 o 


   2  11   4      432.80      474.95     41.77 o 


   3  11   4       47.86       77.21     36.45 o 


   4  11   4      586.57      504.90     62.37 o 


   5  11   4      615.72      530.45     99.72 o 


   6  11   4      135.82       53.64     50.49 o 


   7  11   4      323.84      333.38    101.77 o 


   8  11   4      269.03      178.45     89.46 o 


 -10  12   4        1.08       39.76     56.97 o 


  -9  12   4      242.51      125.89     50.05 o 


  -8  12   4       51.89      110.42     95.38 o 


  -7  12   4      276.32      230.65     56.96 o 


  -6  12   4     1539.31     1546.40     90.24 o 


  -5  12   4      217.79      250.41     49.40 o 


  -4  12   4     1364.28     1424.16     97.39 o 


  -3  12   4     2663.23     2672.14     94.69 o 


  -2  12   4        0.67        0.00     24.03 o 


  -1  12   4     3519.63     3730.84    105.06 o 


   0  12   4     1739.12     1715.60     69.81 o 


   1  12   4      857.78      858.93     54.17 o 


   2  12   4     2838.83     3037.03     99.93 o 


   3  12   4      498.69      474.31    116.99 o 


   4  12   4      466.00      539.74     66.24 o 


   5  12   4     1355.64     1399.80    149.89 o 


   6  12   4       39.84        0.00     70.05 o 


   7  12   4      220.63      133.80     78.10 o 


   8  12   4       50.37       58.54     67.84 o 


  -9  13   4       73.62       81.10    117.39 o 


  -8  13   4       56.01        0.00     43.92 o 


  -7  13   4      207.42      143.47    131.03 o 


  -6  13   4      279.70      297.44     54.14 o 


  -5  13   4        8.81        0.00     35.48 o 


  -4  13   4      693.62      746.48     78.62 o 


  -3  13   4       14.98        0.00     82.75 o 


  -2  13   4      593.41      621.04     47.26 o 


  -1  13   4      242.68      298.12     33.75 o 


   0  13   4      193.05      191.54     38.92 o 


   1  13   4      364.26      453.69     54.10 o 


   2  13   4       19.87       58.26     36.21 o 


   3  13   4      791.86      728.84     71.71 o 


   4  13   4       74.81       56.10     60.82 o 


   5  13   4      190.09      345.84     73.92 o 


   6  13   4        0.97        0.00     65.95 o 


   7  13   4       77.07       95.46     57.90 o 


   8  13   4       30.66        0.00     59.48 o 


  -9  14   4       13.12       44.93     52.84 o 


  -8  14   4      149.72      126.50     40.00 o 


  -7  14   4      215.76      153.98     50.69 o 


  -6  14   4       23.05       50.90     42.26 o 


  -5  14   4      154.13      184.88     54.75 o 


  -4  14   4       13.50       57.30     29.92 o 


  -3  14   4       28.79       59.22     37.89 o 


  -2  14   4        1.95        0.00     34.00 o 


  -1  14   4      118.37      106.14     30.73 o 


   0  14   4        1.42        0.00     25.53 o 


   1  14   4      173.20      137.20     40.90 o 


   2  14   4        1.93       44.21     31.63 o 


   3  14   4      356.84      398.02     47.81 o 


   4  14   4      179.76      249.93     65.71 o 


   5  14   4        1.77       36.59     39.40 o 


   6  14   4      288.28      295.36    102.40 o 


   7  14   4       46.61       68.16     80.15 o 


  -8  15   4       54.21       83.81     44.30 o 


  -6  15   4        6.14       66.85     44.66 o 


  -5  15   4      274.89      307.01     59.51 o 


  -4  15   4      124.28      152.37     43.55 o 


  -3  15   4      124.43       60.67     35.56 o 


  -2  15   4      340.98      427.42     97.98 o 


  -1  15   4      263.80      162.35     61.85 o 


   0  15   4      293.92      263.57     45.67 o 


   1  15   4      336.94      404.96     57.70 o 


   2  15   4        0.20       46.28     37.32 o 


   3  15   4      549.15      455.61     63.79 o 


   4  15   4      281.63      281.22     57.27 o 


   5  15   4       23.81        0.00     44.89 o 


   6  15   4      277.14      325.02     94.35 o 


  -7  16   4       71.12        0.00    111.23 o 


  -6  16   4       55.94       38.16     45.01 o 


  -5  16   4       30.25       55.94     49.54 o 


  -4  16   4      100.30       74.63     60.11 o 


  -3  16   4        2.57       13.73     57.75 o 


  -2  16   4       68.68       47.33     61.53 o 


  -1  16   4        0.89        0.00     50.49 o 


   0  16   4        9.80       56.96     59.80 o 


   1  16   4       82.64       96.88     63.90 o 


   2  16   4        1.64       34.83     42.84 o 


   3  16   4       12.46        0.00     52.70 o 


   4  16   4        0.14       40.39     38.38 o 


   5  16   4       16.54       24.57     77.94 o 


  -6  17   4       10.83      202.90     91.98 o 


  -5  17   4      134.73      162.83     80.15 o 


  -4  17   4       82.42        2.37     62.16 o 


  -3  17   4       18.47      190.75     89.62 o 


  -2  17   4      486.14      619.59    113.28 o 


  -1  17   4       42.22       83.62     53.64 o 


   0  17   4      206.89      117.86     69.26 o 


   1  17   4      129.86       36.60     39.76 o 


   2  17   4        1.81        2.84     56.17 o 


   3  17   4      346.60      257.49     84.57 o 


   4  17   4       28.16        2.03     35.56 o 


  -4  18   4       49.97       23.98     73.21 o 


  -3  18   4        7.88       35.03     66.58 o 


  -2  18   4        4.17        0.00     73.68 o 


  -1  18   4        5.62        0.00     48.44 o 


   0  18   4        1.10       79.68     57.75 o 


   1  18   4        5.68       38.66     49.54 o 


   2  18   4        8.23        0.00     49.54 o 


   3  18   4      140.28       15.46     60.27 o 


  -1  19   4       47.46      128.27     85.67 o 


   0  19   4      158.79      285.42    100.50 o 


 -12   1   5        6.19       99.31     47.28 o 


 -10   1   5      904.75      863.33     69.12 o 


  -9   1   5       13.38       14.43     79.36 o 


  -8   1   5      987.19      953.26     78.42 o 


  -7   1   5     2028.19     2278.63    107.98 o 


  -6   1   5      247.32      259.60     43.42 o 


  -5   1   5    10035.73     9753.17    209.61 o 


  -4   1   5     2370.21     2183.98    110.21 o 


  -3   1   5      625.14      629.34     44.38 o 


  -2   1   5    12210.23    11716.98     86.94 o 


  -1   1   5     4071.06     4262.72     67.76 o 


   0   1   5     3284.54     3059.90     68.72 o 


   1   1   5    10096.75    10645.38    202.35 o 


   2   1   5        4.68        0.00     28.48 o 


   3   1   5      218.88      247.81     37.18 o 


   4   1   5     4930.04     4900.96    144.19 o 


   5   1   5       58.48       86.45     25.24 o 


   6   1   5        3.05        8.26     30.93 o 


   7   1   5      137.02      137.09     40.52 o 


   8   1   5      136.62      112.41     40.11 o 


   9   1   5       33.54       23.19     39.99 o 


  10   1   5       80.83        0.71     38.77 o 


  11   1   5       88.11       18.80     47.48 o 


 -12   2   5        1.03        0.00     51.51 o 


 -11   2   5        5.01        0.00     31.99 o 


 -10   2   5      146.87      188.02     37.66 o 


  -9   2   5       90.04       61.21     33.69 o 


  -8   2   5        3.82       49.14     30.49 o 


  -7   2   5      133.69      128.86     49.15 o 


  -6   2   5      117.62       95.49     31.35 o 


  -5   2   5      232.27      246.91     38.66 o 


  -4   2   5      560.86      480.70     42.54 o 


  -2   2   5     2022.39     2011.59     60.07 o 


  -1   2   5      558.05      617.46     35.27 o 


   0   2   5    24544.09    25412.33    203.84 o 


   1   2   5     1036.07      911.69     42.51 o 


   2   2   5     2337.56     2219.26     90.49 o 


   3   2   5    17918.34    18316.82    262.47 o 


   4   2   5      293.61      330.39     61.38 o 


   5   2   5     7557.65     7588.90    152.59 o 


   6   2   5     1951.87     2026.29    106.16 o 


   7   2   5        2.33        3.55     31.88 o 


   8   2   5     2393.58     2511.51    135.39 o 


   9   2   5      418.80      433.57     98.85 o 


  10   2   5       96.39      190.93     56.82 o 


  11   2   5      269.89      225.62     97.98 o 


 -12   3   5       60.79       52.85     49.64 o 


 -11   3   5        2.70        4.12     46.38 o 


 -10   3   5      207.18      193.64     40.78 o 


  -9   3   5      126.11      163.20     32.55 o 


  -8   3   5      554.07      599.43     52.42 o 


  -7   3   5      600.72      680.80     67.61 o 


  -6   3   5      353.58      312.10     90.01 o 


  -5   3   5     4355.21     4178.11    164.48 o 


  -4   3   5       82.89       60.60     15.64 o 


  -3   3   5     5310.35     5253.27     78.65 o 


  -2   3   5     1233.32     1166.93     44.67 o 


  -1   3   5     2567.95     2624.88     65.74 o 


   0   3   5     8414.48     8291.22    121.89 o 


   1   3   5       79.66      130.79     20.78 o 


   2   3   5     5850.44     6115.15    145.36 o 


   3   3   5      756.02      829.57     58.80 o 


   4   3   5     1054.77     1134.20     95.14 o 


   5   3   5     2278.41     2285.02    105.58 o 


   6   3   5      558.00      530.58    115.89 o 


   7   3   5     1047.87     1099.25     87.61 o 


   8   3   5       28.96       90.40     44.57 o 


   9   3   5      308.33      285.95     57.18 o 


  10   3   5       57.89       70.53     60.74 o 


 -12   4   5       92.47      153.11     54.89 o 


 -11   4   5      215.15      263.93     64.00 o 


 -10   4   5        2.25        0.00     31.72 o 


  -9   4   5     1734.69     1919.55    140.13 o 


  -8   4   5      464.29      621.61     53.95 o 


  -7   4   5      385.15      392.79     44.05 o 


  -6   4   5     6196.19     6360.83    158.61 o 


  -5   4   5       73.98       87.08     19.49 o 


  -4   4   5     3198.22     2839.97     68.92 o 


  -3   4   5     5807.97     5709.70     81.89 o 


  -2   4   5     1335.84     1449.08     51.26 o 


  -1   4   5    13702.32    13261.01     89.66 o 


   0   4   5     1640.06     1620.61     57.14 o 


   1   4   5     4515.17     4460.14     96.83 o 


   2   4   5     3289.62     3401.91     90.27 o 


   4   4   5      234.83      223.15     42.28 o 


   5   4   5     1413.36     1516.83     88.30 o 


   6   4   5       50.18       67.99     23.00 o 


   7   4   5       64.15       81.31     50.49 o 


   8   4   5      177.44      155.00     45.48 o 


   9   4   5      112.40      206.53     80.15 o 


  10   4   5       46.04       52.54     71.00 o 


 -12   5   5       54.03      127.91     64.13 o 


 -11   5   5       69.12      214.17     70.96 o 


 -10   5   5      158.93      187.06     53.22 o 


  -9   5   5       83.33      112.02     46.51 o 


  -8   5   5       91.26      156.31     34.04 o 


  -7   5   5        1.12       11.43     24.24 o 


  -6   5   5        0.54       44.58     46.62 o 


  -5   5   5      687.27      758.82     37.21 o 


  -4   5   5      366.91      332.81     24.29 o 


  -3   5   5     2134.04     2224.52     50.33 o 


  -2   5   5     1658.75     1642.68     56.76 o 


  -1   5   5     6694.83     7028.12    123.07 o 


   0   5   5      305.14      290.08     34.86 o 


   1   5   5     5167.96     5106.85    107.54 o 


   2   5   5     5267.38     5469.65    143.10 o 


   3   5   5      366.02      399.81     56.64 o 


   4   5   5     9745.71     9812.24    227.51 o 


   5   5   5     1340.99     1222.49     83.78 o 


   6   5   5      356.19      363.47     39.16 o 


   7   5   5     1208.78     1335.83     92.04 o 


   8   5   5      241.63      259.54     87.09 o 


   9   5   5      460.46      610.28    127.80 o 


  10   5   5      245.38      331.02    102.24 o 


 -12   6   5        6.47        0.00     43.21 o 


 -11   6   5        8.85        0.00     55.06 o 


 -10   6   5        0.85        0.00    130.40 o 


  -9   6   5      128.81       85.19    166.85 o 


  -8   6   5        4.30       14.22     37.22 o 


  -7   6   5        3.06       15.59     49.23 o 


  -6   6   5        1.97       17.39     34.55 o 


  -5   6   5       68.22       50.77     13.28 o 


  -4   6   5      181.58      166.14     37.82 o 


  -3   6   5      276.79      261.95     26.22 o 


  -2   6   5      267.71      313.36     18.33 o 


  -1   6   5      923.80      862.75     31.56 o 


   0   6   5      119.93      144.69     28.09 o 


   1   6   5      542.94      513.75     46.57 o 


   3   6   5        8.55       48.90     31.20 o 


   4   6   5       99.75       74.49     27.91 o 


   5   6   5       20.43       35.85     23.98 o 


   6   6   5      253.75      235.83     30.00 o 


   7   6   5       13.82        0.00     66.11 o 


   8   6   5       41.97       12.31     60.90 o 


   9   6   5        5.85        0.00     75.42 o 


  10   6   5       19.03        0.00     79.99 o 


 -12   7   5        9.66       33.37     44.94 o 


 -11   7   5       51.33      189.15     61.70 o 


 -10   7   5      153.50      156.82     51.09 o 


  -9   7   5       18.02       16.01     69.90 o 


  -8   7   5        3.71       29.50     44.16 o 


  -7   7   5      755.53      715.12     74.52 o 


  -6   7   5        9.57      115.65     69.11 o 


  -5   7   5      508.28      573.21     92.46 o 


  -4   7   5     2468.76     2452.27    124.01 o 


  -3   7   5      373.16      361.22     30.18 o 


  -2   7   5     2477.33     2596.87     54.78 o 


  -1   7   5     5158.87     5197.69    106.85 o 


   0   7   5      214.82      252.76     47.33 o 


   1   7   5     2202.55     2169.44     92.00 o 


   2   7   5     2827.18     2888.48     89.04 o 


   3   7   5        0.70       16.67     21.96 o 


   4   7   5     2798.83     2861.29    189.96 o 


   5   7   5     1056.69      986.14     72.35 o 


   6   7   5      351.02      421.11     96.09 o 


   7   7   5      990.68      692.96    115.97 o 


   8   7   5      189.64      148.31     80.78 o 


   9   7   5      248.64      320.92    115.49 o 


  10   7   5      174.45      235.40     98.77 o 


 -11   8   5       38.56       35.17    106.03 o 


 -10   8   5       24.61        0.00     43.95 o 


  -9   8   5      873.07     1034.26    102.51 o 


  -8   8   5       85.87      123.89     49.80 o 


  -7   8   5      196.35       69.66     90.33 o 


  -6   8   5     2483.07     2719.14    194.07 o 


  -5   8   5       20.66       38.81     66.58 o 


  -4   8   5     1337.26     1202.88     80.08 o 


  -3   8   5     1153.73     1190.61     49.37 o 


  -2   8   5      743.13      769.04     38.78 o 


  -1   8   5     5011.05     5213.21    116.68 o 


   0   8   5      448.11      426.65     39.89 o 


   1   8   5     1550.90     1541.12    111.00 o 


   2   8   5      641.12      665.83     47.11 o 


   3   8   5       93.67      115.35     26.27 o 


   4   8   5       25.10       31.87     35.58 o 


   5   8   5      634.96      588.27     59.89 o 


   6   8   5        0.92       21.62     59.01 o 


   7   8   5       69.34       88.51     55.06 o 


   8   8   5      129.87      124.64     74.94 o 


   9   8   5      109.54      195.17     78.73 o 


 -11   9   5       11.66       47.60    121.25 o 


 -10   9   5       60.83      152.22     58.23 o 


  -9   9   5       87.13      107.02     52.32 o 


  -8   9   5      172.07      165.02     52.53 o 


  -7   9   5      957.65      875.08    107.92 o 


  -6   9   5       22.36        7.89     58.69 o 


  -5   9   5     1014.37     1144.98     87.72 o 


  -4   9   5      471.25      414.86     96.01 o 


  -3   9   5     1906.62     1988.17     82.41 o 


  -2   9   5     1062.07     1009.47     48.10 o 


  -1   9   5      311.93      327.65     29.24 o 


   0   9   5      845.75      960.07     58.73 o 


   1   9   5        3.59       39.67     25.23 o 


   2   9   5     1686.97     1771.08     74.29 o 


   3   9   5      480.82      466.14     41.94 o 


   4   9   5     1310.49     1308.67     67.50 o 


   5   9   5      557.63      585.99     93.72 o 


   6   9   5       80.76        0.00     69.90 o 


   7   9   5      120.69      130.64     82.52 o 


   8   9   5       16.80        0.00     67.69 o 


   9   9   5      141.02      193.28    101.92 o 


 -11  10   5       11.02       37.00     94.35 o 


 -10  10   5       44.71      100.21     50.97 o 


  -9  10   5       60.13        7.76     42.92 o 


  -8  10   5       25.30        4.13     59.72 o 


  -7  10   5       36.84       73.53     36.78 o 


  -6  10   5       57.13        0.00     52.07 o 


  -5  10   5      349.74      329.92     55.81 o 


  -4  10   5      341.94      262.24     43.25 o 


  -3  10   5      406.32      389.84     51.32 o 


  -2  10   5     1867.11     1967.35     70.04 o 


  -1  10   5      235.33      256.98     29.17 o 


   0  10   5     2369.86     2606.92    145.45 o 


   1  10   5     1560.57     1573.64     87.89 o 


   2  10   5      584.09      583.87     46.53 o 


   3  10   5     3542.38     3799.98    113.73 o 


   4  10   5      274.88      315.45     51.56 o 


   5  10   5     1181.71     1159.82    132.22 o 


   6  10   5     1616.31     1659.66    173.71 o 


   7  10   5       28.17        0.00     76.52 o 


   8  10   5      916.26      983.74    150.84 o 


   9  10   5      226.23       72.89     59.01 o 


 -10  11   5      232.35      140.79     59.32 o 


  -9  11   5        5.32        1.05     46.64 o 


  -8  11   5       96.25       98.41     47.27 o 


  -7  11   5     1127.74     1022.56    135.06 o 


  -6  11   5      126.14      165.30     49.36 o 


  -5  11   5     2100.52     2079.58    118.87 o 


  -4  11   5      751.92      749.27     73.58 o 


  -3  11   5      744.44      682.53    116.05 o 


  -2  11   5     2020.91     2106.58    107.29 o 


  -1  11   5      201.91      172.89     36.57 o 


   0  11   5     1354.37     1343.27     61.12 o 


   1  11   5      358.09      408.27     41.33 o 


   2  11   5       74.86       76.64     24.05 o 


   3  11   5      214.16      167.82     41.32 o 


   4  11   5       27.50       27.45     34.41 o 


   5  11   5        2.30        0.00     47.65 o 


   6  11   5        1.04       67.06     60.74 o 


   7  11   5        6.06        0.00     82.68 o 


   8  11   5       54.42       45.91     72.74 o 


 -10  12   5       26.93       13.03     50.83 o 


  -9  12   5        4.51       70.14     54.43 o 


  -8  12   5       57.58        0.00     59.01 o 


  -7  12   5       11.03       24.16     43.17 o 


  -6  12   5       63.01      122.87     50.28 o 


  -5  12   5      185.76      253.29     53.22 o 


  -4  12   5      132.38      143.86     40.36 o 


  -3  12   5      487.60      605.18     66.11 o 


  -2  12   5       10.33       26.31     31.18 o 


  -1  12   5       92.17      112.46     35.60 o 


   0  12   5        6.93        3.41     17.82 o 


   1  12   5       90.09       98.76     25.03 o 


   2  12   5      168.34      189.97     31.76 o 


   3  12   5       24.52       63.56     78.10 o 


   4  12   5       91.59       84.51     45.20 o 


   5  12   5        3.21        0.00     61.53 o 


   6  12   5       16.42        0.00     50.02 o 


   7  12   5       22.82        0.00     55.06 o 


   8  12   5       10.90        0.00     78.73 o 


  -9  13   5        6.11      122.75     83.78 o 


  -8  13   5      165.83      245.22     63.19 o 


  -7  13   5      245.36      228.79     52.84 o 


  -6  13   5        1.86        8.11     47.49 o 


  -5  13   5      571.79      570.84     94.90 o 


  -4  13   5      378.46      303.93     51.92 o 


  -3  13   5       23.75        0.00     33.37 o 


  -2  13   5      975.11      916.29     87.01 o 


  -1  13   5      379.78      376.32     52.43 o 


   0  13   5        1.45        0.00     44.65 o 


   1  13   5      275.26      266.60     44.18 o 


   2  13   5       52.60       46.02     22.01 o 


   3  13   5       12.69       41.05     31.40 o 


   4  13   5      158.46      193.07     48.75 o 


   5  13   5       21.02       25.56     52.54 o 


   6  13   5       19.69      101.61     87.25 o 


   7  13   5      141.84       53.33     50.17 o 


  -8  14   5       28.63       25.44    118.49 o 


  -7  14   5        3.28       25.96    105.79 o 


  -6  14   5       79.36      117.21     53.28 o 


  -5  14   5      105.30       19.89     34.03 o 


  -4  14   5        2.72        0.00     36.81 o 


  -3  14   5      135.45      153.22     42.10 o 


  -2  14   5      262.50      209.63     55.22 o 


  -1  14   5       57.11      113.60     69.11 o 


   0  14   5      333.67      331.49     80.62 o 


   1  14   5       68.14       94.35     60.90 o 


   2  14   5      132.77      108.23     53.33 o 


   3  14   5      457.81      469.73     54.08 o 


   4  14   5       15.39      108.24     46.09 o 


   5  14   5      210.21      228.62     80.47 o 


   6  14   5      236.55      204.95     84.88 o 


   7  14   5       11.19      177.82     99.87 o 


  -8  15   5        2.36        0.00     55.53 o 


  -7  15   5       63.63        0.00     48.22 o 


  -6  15   5      105.16       31.38     41.89 o 


  -5  15   5      221.36      134.37     59.17 o 


  -4  15   5       11.15       13.88     34.21 o 


  -3  15   5      333.21      376.42     62.29 o 


  -2  15   5       47.86       86.62     42.08 o 


  -1  15   5      386.34      358.16     86.62 o 


   0  15   5      472.26      299.46     81.57 o 


   1  15   5      102.94       39.44     52.86 o 


   2  15   5      515.75      553.64    108.24 o 


   3  15   5       16.70       39.92     61.06 o 


   4  15   5      286.91      362.42     66.21 o 


   5  15   5       65.09       62.76     36.22 o 


   6  15   5       55.03       61.38     60.74 o 


  -7  16   5       80.91       81.54     63.43 o 


  -6  16   5      335.24      466.31    166.85 o 


  -5  16   5       53.24      150.03     52.84 o 


  -4  16   5      426.31      522.59     95.61 o 


  -3  16   5      393.86      494.00     93.72 o 


  -2  16   5       20.57        9.31     48.91 o 


  -1  16   5      500.30      451.87     97.98 o 


   0  16   5       16.08       87.41     58.85 o 


   1  16   5      296.53      303.25     94.51 o 


   2  16   5      158.77      279.90     95.61 o 


   3  16   5        1.11       14.36     41.81 o 


   4  16   5       63.59      150.52     89.93 o 


   5  16   5       13.47        0.00     62.64 o 


  -5  17   5        6.52        0.00     77.94 o 


  -4  17   5       11.05        0.00     49.54 o 


  -3  17   5      105.28      111.23     60.90 o 


  -2  17   5       47.56       59.17     56.48 o 


  -1  17   5      171.48      107.76     63.90 o 


   0  17   5       93.27       94.67     59.01 o 


   1  17   5       14.39        0.00     57.27 o 


   3  17   5       27.78        0.00     60.59 o 


   4  17   5      162.57      106.66     75.73 o 


  -4  18   5       18.00        0.00     52.86 o 


  -3  18   5       18.18        0.00     87.09 o 


  -2  18   5       41.13        0.00     63.27 o 


  -1  18   5      111.01      169.30     71.63 o 


   0  18   5       65.81      140.11     71.00 o 


   1  18   5       92.09      105.08     67.84 o 


   2  18   5        3.41        0.00     64.22 o 


 -12   0   6      239.17      571.79    123.86 o 


 -11   0   6      114.88      189.49     77.94 o 


 -10   0   6       74.09       41.97     58.22 o 


  -9   0   6     2977.67     3105.69    207.16 o 


  -8   0   6      738.12      637.26     94.04 o 


  -7   0   6     1181.19     1439.88    127.33 o 


  -6   0   6     4666.86     5149.86    213.63 o 


  -5   0   6      806.73      875.03     85.20 o 


  -4   0   6      161.14      183.34     45.76 o 


  -3   0   6      762.90      823.18     38.93 o 


  -2   0   6       53.72       66.00     13.49 o 


  -1   0   6      455.62      440.44     30.64 o 


   0   0   6      156.69      278.64     48.91 o 


   1   0   6     1891.78     1866.19    118.96 o 


   2   0   6     2297.07     2168.18    132.22 o 


   3   0   6      503.61      544.49     77.00 o 


   4   0   6     8683.72     8615.92    288.89 o 


   5   0   6       21.22        9.62     33.61 o 


   6   0   6      167.45      243.92     69.11 o 


   7   0   6     2934.56     2899.64    201.01 o 


   8   0   6       20.37       91.51     58.69 o 


   9   0   6      635.49      772.32    129.22 o 


  10   0   6      178.80      112.50     70.05 o 


 -12   1   6        5.44       40.93     39.21 o 


 -11   1   6       70.61        0.00     90.01 o 


 -10   1   6       16.22        0.74     36.68 o 


  -9   1   6      388.87      384.99     59.88 o 


  -8   1   6      186.34      285.15     49.19 o 


  -7   1   6      279.81      246.37     45.68 o 


  -6   1   6     1709.55     1681.84    115.10 o 


  -5   1   6        6.25        2.08     26.68 o 


  -4   1   6     5765.99     5450.23    136.67 o 


  -3   1   6     5082.84     4882.97     57.38 o 


  -2   1   6     2839.56     2619.12     83.87 o 


  -1   1   6     8420.64     8303.27    224.04 o 


   0   1   6      781.21      691.90     37.38 o 


   1   1   6     6510.65     6210.78    150.16 o 


   2   1   6     3921.90     4107.55    128.52 o 


   3   1   6      102.03       60.00     22.42 o 


   4   1   6     7339.42     7622.29    192.34 o 


   5   1   6      824.56      907.13    107.76 o 


   6   1   6      989.70      930.37     76.06 o 


   7   1   6      361.75      388.24     57.41 o 


   8   1   6       14.49        6.58     55.85 o 


   9   1   6      246.00      349.89     78.10 o 


  10   1   6        5.39        0.00     42.11 o 


 -12   2   6        0.24       10.65     37.64 o 


 -11   2   6       34.61       58.66     95.38 o 


 -10   2   6       27.77        0.00     46.23 o 


  -9   2   6       11.47       15.11     41.53 o 


  -8   2   6      583.90      505.94     60.52 o 


  -7   2   6      476.74      537.08     58.88 o 


  -6   2   6      779.46      734.60     60.56 o 


  -5   2   6     3351.65     3497.04    115.63 o 


  -4   2   6      489.57      463.94     34.91 o 


  -3   2   6     3253.72     2959.63     62.91 o 


  -2   2   6     3975.78     3980.67     82.31 o 


  -1   2   6       11.16       39.55     17.66 o 


   0   2   6     9649.98     9494.42    136.30 o 


   1   2   6     1076.42     1050.99     63.92 o 


   2   2   6      864.12      748.79     58.60 o 


   3   2   6     3671.73     3618.09    128.50 o 


   4   2   6       11.31       65.03     30.61 o 


   5   2   6      787.25      742.28     66.29 o 


   6   2   6      166.17      174.77     39.20 o 


   7   2   6        8.91       20.44     54.20 o 


   8   2   6      147.43      184.95     46.54 o 


   9   2   6       10.16        0.00     77.71 o 


  10   2   6       11.81       59.92     46.81 o 


 -12   3   6       25.19        0.00     82.20 o 


 -11   3   6        9.37        0.00     88.51 o 


 -10   3   6      560.36      717.31     78.11 o 


  -9   3   6      383.54      459.59     61.22 o 


  -8   3   6      111.43      123.08     41.09 o 


  -7   3   6     1367.64     1248.16     96.64 o 


  -6   3   6      140.08      107.37     33.43 o 


  -5   3   6     1958.36     1911.52     66.42 o 


  -4   3   6     4203.90     4245.36     80.09 o 


  -3   3   6      325.46      340.85     24.17 o 


  -2   3   6     2829.16     2751.64     72.16 o 


  -1   3   6     4282.27     4214.12     90.34 o 


   0   3   6      251.39      302.73     37.51 o 


   1   3   6     2940.60     2871.38     82.32 o 


   2   3   6     1816.91     1624.82     84.19 o 


   3   3   6      346.44      401.55     66.58 o 


   4   3   6     4562.30     4642.45    208.74 o 


   5   3   6     1804.88     1843.14    100.94 o 


   6   3   6       32.44        0.00     21.32 o 


   7   3   6      420.02      534.66     64.66 o 


   8   3   6      992.97     1134.70    113.13 o 


   9   3   6       21.88        0.00     34.99 o 


  10   3   6      155.38      209.69     98.45 o 


 -12   4   6       45.34      214.74    103.03 o 


 -11   4   6        2.43        0.00     74.00 o 


 -10   4   6       25.66       34.40     63.27 o 


  -9   4   6      574.42      667.02     72.24 o 


  -8   4   6      167.37      166.15     41.90 o 


  -7   4   6      320.00      294.19     47.68 o 


  -6   4   6      749.00      773.58     45.05 o 


  -5   4   6      290.58      333.15     30.51 o 


  -4   4   6        4.36       30.05     14.31 o 


  -3   4   6        4.63        7.94     13.92 o 


  -2   4   6        2.00       23.85     15.26 o 


  -1   4   6       61.24       57.07     17.11 o 


   0   4   6       10.86       21.58     23.38 o 


   1   4   6     1233.82     1363.66     59.22 o 


   2   4   6      482.09      528.27     48.20 o 


   3   4   6      179.37      204.95     54.12 o 


   4   4   6     2778.88     2760.58    117.48 o 


   5   4   6       27.13       10.50     25.25 o 


   6   4   6       45.84       83.71     24.60 o 


   7   4   6      671.82      711.11     76.47 o 


   8   4   6       10.42       12.80     34.37 o 


   9   4   6      147.68      276.43     90.09 o 


  10   4   6        8.76        0.00     82.36 o 


 -12   5   6       88.34       95.93     88.51 o 


 -11   5   6       68.20      158.88     86.15 o 


 -10   5   6      282.99      185.07     73.05 o 


  -9   5   6        0.45        0.00     64.22 o 


  -8   5   6      207.52      172.45     67.84 o 


  -7   5   6      205.05      229.48     41.22 o 


  -6   5   6      174.94      171.36     34.76 o 


  -5   5   6      957.26      990.31     47.06 o 


  -4   5   6       43.70       29.75     22.91 o 


  -3   5   6      904.55      872.98     46.19 o 


  -2   5   6       88.56       50.09     18.25 o 


  -1   5   6       10.97       24.98     10.17 o 


   0   5   6      114.07      116.36     24.82 o 


   1   5   6       60.96       48.71     22.45 o 


   2   5   6       57.88       82.67     22.33 o 


   3   5   6      247.29      257.65     51.91 o 


   4   5   6       46.77       57.22     24.88 o 


   5   5   6       21.35        6.21     34.16 o 


   6   5   6      666.99      676.36     54.13 o 


   7   5   6       89.42       78.80     41.18 o 


   8   5   6      419.58      340.17     88.83 o 


   9   5   6      107.93       34.71     62.95 o 


  10   5   6      103.42      159.36     86.46 o 


 -12   6   6        0.14       33.76     58.06 o 


 -11   6   6       75.90       28.40     69.58 o 


 -10   6   6       75.18      136.32    100.03 o 


  -9   6   6      108.36      136.48     81.10 o 


  -8   6   6     1362.43     1108.07    143.89 o 


  -7   6   6      962.24     1071.78    132.22 o 


  -6   6   6     2140.40     1969.38    158.25 o 


  -5   6   6     7493.34     7222.00    112.68 o 


  -4   6   6      864.67      819.11     34.94 o 


  -3   6   6     6357.01     6311.31    119.83 o 


  -2   6   6     9016.59     8865.02    143.07 o 


  -1   6   6      176.17      200.59     16.57 o 


   0   6   6    18046.10    17721.08    257.38 o 


   1   6   6     2660.18     2537.68    134.11 o 


   2   6   6     1765.37     1713.10    119.20 o 


   3   6   6     7688.17     8050.28    260.81 o 


   4   6   6       43.71       65.30     37.16 o 


   5   6   6     1655.01     1744.59    100.70 o 


   6   6   6      340.53      374.97     41.38 o 


   7   6   6        6.58        0.47     50.65 o 


   8   6   6      257.84      227.99     79.20 o 


   9   6   6       52.37       59.32     62.95 o 


 -11   7   6      117.81      303.56    113.44 o 


 -10   7   6      185.74      199.12     86.15 o 


  -9   7   6        8.19        8.05     71.79 o 


  -8   7   6      580.64      800.41    136.16 o 


  -7   7   6      157.41      207.64     72.10 o 


  -6   7   6      671.94      477.75     86.94 o 


  -5   7   6     1625.37     1539.41     94.58 o 


  -4   7   6       78.56       50.32     22.87 o 


  -3   7   6     1057.29     1021.36     51.15 o 


  -2   7   6       18.14       17.11     22.03 o 


  -1   7   6      957.31     1013.69     38.12 o 


   0   7   6        5.50       88.36     38.34 o 


   1   7   6      734.38      716.70     59.69 o 


   2   7   6      145.21      185.27     37.81 o 


   3   7   6      773.24      743.30     51.76 o 


   4   7   6       96.35      113.48     30.81 o 


   5   7   6      477.72      535.18     56.62 o 


   6   7   6      893.29      845.61     75.81 o 


   7   7   6       39.16       54.59     60.59 o 


   8   7   6      660.23      652.73    128.27 o 


   9   7   6       29.55        0.00     80.78 o 


 -11   8   6      229.80      462.45    134.11 o 


 -10   8   6        1.83      127.17     85.04 o 


  -9   8   6      309.82      307.35     98.45 o 


  -8   8   6        8.10      111.39     74.79 o 


  -7   8   6       39.68       69.58     57.90 o 


  -6   8   6      467.32      518.46     91.51 o 


  -5   8   6       10.78       14.89     39.84 o 


  -4   8   6      181.90       88.53     45.28 o 


  -3   8   6      309.72      352.70     47.16 o 


  -2   8   6       17.33       11.60     28.48 o 


  -1   8   6       22.72       18.68     14.30 o 


   0   8   6        7.58       32.82     34.08 o 


   1   8   6       82.70       52.03     29.90 o 


   2   8   6      292.28      317.79     37.02 o 


   3   8   6        1.82       11.95     20.26 o 


   4   8   6       65.12       53.04     27.22 o 


   5   8   6      193.69      156.73     36.95 o 


   6   8   6       24.37       14.99     60.74 o 


   7   8   6      198.93       77.31     63.58 o 


   8   8   6        0.52        0.00     66.27 o 


   9   8   6       75.45       97.19     82.99 o 


 -11   9   6        0.10       78.42     95.77 o 


 -10   9   6      183.39      211.42     91.83 o 


  -9   9   6      104.11        8.99     78.42 o 


  -8   9   6        0.33       40.71     50.80 o 


  -7   9   6      124.16       81.10     65.32 o 


  -6   9   6      506.43      546.78     67.15 o 


  -5   9   6      254.63      266.30     48.24 o 


  -4   9   6      936.65      765.29     67.01 o 


  -3   9   6     1002.85     1001.41     77.88 o 


  -2   9   6     1385.63     1260.81     83.49 o 


  -1   9   6     3355.10     3262.24    125.99 o 


   0   9   6       29.86       46.68     21.83 o 


   1   9   6     1489.30     1495.68     71.44 o 


   2   9   6     1267.17     1289.91     85.81 o 


   3   9   6        3.83        0.00     22.48 o 


   4   9   6     2032.24     1968.55    105.41 o 


   5   9   6      223.31      150.68     60.59 o 


   6   9   6       16.06        0.00     53.80 o 


   7   9   6      352.45      463.55    104.13 o 


   8   9   6      232.80      326.60    109.02 o 


   9   9   6        4.15        0.00     71.16 o 


 -10  10   6        7.55       68.48     72.74 o 


  -9  10   6      171.50      107.92     72.26 o 


  -8  10   6       85.73      263.33    102.56 o 


  -7  10   6       24.11      119.60     62.80 o 


  -6  10   6      445.44      481.77     85.04 o 


  -5  10   6      420.14      478.50     63.57 o 


  -4  10   6       21.87        0.00     30.20 o 


  -3  10   6      307.48      328.71     64.77 o 


  -2  10   6      222.75      233.21     44.30 o 


  -1  10   6      308.01      190.33     46.54 o 


   0  10   6      647.11      688.16     59.68 o 


   1  10   6       50.25        0.00     26.97 o 


   2  10   6       24.20       40.10     25.78 o 


   3  10   6      309.08      294.12     37.20 o 


   4  10   6        8.87       45.91     30.64 o 


   5  10   6       25.16        0.00     64.06 o 


   6  10   6        0.52       47.81     60.90 o 


   7  10   6       19.91        0.00     68.79 o 


   8  10   6        2.74       40.23     83.46 o 


 -10  11   6       40.66       28.08     84.88 o 


  -9  11   6       23.02        0.00     80.15 o 


  -8  11   6      142.80       24.77     71.16 o 


  -7  11   6      169.91      237.95     52.43 o 


  -6  11   6      413.21      486.05     71.87 o 


  -5  11   6       31.08       41.67     37.05 o 


  -4  11   6      904.28      947.17     82.05 o 


  -3  11   6      325.49      433.85     59.59 o 


  -2  11   6      551.18      609.41     62.40 o 


  -1  11   6     2421.57     2493.92     89.81 o 


   0  11   6        3.86       53.69     30.56 o 


   1  11   6     1355.52     1491.18     75.45 o 


   2  11   6      675.27      707.03     54.04 o 


   3  11   6      137.40      117.39     63.66 o 


   4  11   6      844.29      821.98     84.73 o 


   5  11   6        4.28        0.00     37.39 o 


   6  11   6      232.55       71.47     47.18 o 


   7  11   6      360.80      393.02    108.55 o 


   8  11   6        0.50      144.05    108.87 o 


  -9  12   6      368.82      253.55     95.93 o 


  -8  12   6        1.62        0.00     39.69 o 


  -7  12   6       46.31       79.59     46.50 o 


  -6  12   6      363.14      366.12    100.66 o 


  -5  12   6        0.95        0.00     39.54 o 


  -4  12   6       45.86       91.50     38.93 o 


  -3  12   6       40.64       40.77     40.00 o 


  -1  12   6        7.91        4.28     28.82 o 


   0  12   6        3.62       17.45     79.52 o 


   1  12   6       51.20      125.43     35.92 o 


   2  12   6      402.39      466.46     72.61 o 


   3  12   6       57.40       71.60     37.10 o 


   4  12   6      376.64      457.26     64.06 o 


   5  12   6       84.48      119.44     66.27 o 


   6  12   6       59.76      122.44     75.89 o 


   7  12   6      327.36      521.61    131.90 o 


  -9  13   6       22.06       54.55     55.94 o 


  -8  13   6       44.71        0.00     46.81 o 


  -7  13   6       15.08        0.00     50.65 o 


  -6  13   6      349.00      163.84     61.14 o 


  -5  13   6        0.96       82.58     43.53 o 


  -4  13   6      243.63      269.19     54.25 o 


  -3  13   6     1095.28     1032.33     87.65 o 


  -2  13   6      414.13      455.76     61.97 o 


  -1  13   6     1074.23     1041.96    127.64 o 


   0  13   6        7.21       49.70     41.34 o 


   1  13   6      433.36      484.76     48.72 o 


   2  13   6      420.24      378.84     56.94 o 


   3  13   6      118.78      129.51     42.47 o 


   4  13   6      694.17      730.13     85.73 o 


   5  13   6        4.29        0.00     67.69 o 


   6  13   6      127.47      163.46     76.52 o 


   7  13   6       17.70      158.25     88.04 o 


  -8  14   6      106.31       11.88     43.26 o 


  -7  14   6       89.49      119.73     58.73 o 


  -6  14   6        7.99        0.00     44.55 o 


  -5  14   6      440.52      494.84     71.68 o 


  -4  14   6       25.28       47.89     36.34 o 


  -3  14   6      362.51      342.75     58.49 o 


  -2  14   6      857.93      816.81     80.49 o 


  -1  14   6       63.48        3.63     48.75 o 


   0  14   6     1150.11     1182.39    141.37 o 


   1  14   6      261.61      392.08     89.62 o 


   2  14   6      254.84      260.81     82.04 o 


   3  14   6      560.36      601.62     75.69 o 


   4  14   6        0.05        0.00     58.93 o 


   5  14   6      189.34      122.28     59.17 o 


   6  14   6      122.13       65.64     66.42 o 


  -7  15   6      104.77        0.00     57.59 o 


  -6  15   6        1.20        0.00     70.05 o 


  -5  15   6       88.49       34.36     50.88 o 


  -4  15   6       46.80        0.00     36.65 o 


  -3  15   6       45.49       16.56     50.17 o 


  -2  15   6       32.66        0.00     34.68 o 


  -1  15   6      228.61      198.48     70.68 o 


   0  15   6        4.35       15.46     57.27 o 


   1  15   6       10.80      103.34     73.68 o 


   2  15   6       79.34      133.95     62.32 o 


   3  15   6        4.57       41.81     57.12 o 


   4  15   6       38.42       16.17     60.82 o 


   5  15   6       44.41       87.41     60.90 o 


  -6  16   6        1.13        0.00     48.33 o 


  -5  16   6        0.11       63.60     36.89 o 


  -4  16   6       22.31       32.10     39.02 o 


  -3  16   6       41.04       17.42     35.02 o 


  -2  16   6      109.58       19.09     55.85 o 


  -1  16   6        1.72       42.13     65.79 o 


   0  16   6        0.60      102.40     78.57 o 


   1  16   6       73.38        9.15     66.90 o 


   2  16   6       15.56        9.47     74.47 o 


   3  16   6       39.43        0.00     70.53 o 


   4  16   6       13.78       63.90     53.64 o 


  -5  17   6        9.43        0.00     43.23 o 


  -4  17   6        8.82       92.77     77.31 o 


  -3  17   6       68.37       92.93     69.90 o 


  -2  17   6        0.36        0.00     56.80 o 


  -1  17   6        2.32       69.26     70.84 o 


   0  17   6        7.53        0.00     65.48 o 


   1  17   6        7.72       16.57     52.38 o 


   2  17   6        6.03        0.00     48.91 o 


   3  17   6       41.13      116.76     82.04 o 


  -2  18   6      264.11      234.46     99.56 o 


  -1  18   6        0.39        0.00     83.78 o 


   0  18   6      336.35      298.83     95.30 o 


 -12   1   7      110.48      114.98     53.88 o 


 -11   1   7        6.64       56.71     40.23 o 


 -10   1   7      235.32      193.67     45.91 o 


  -9   1   7      366.58      406.85     61.62 o 


  -8   1   7       59.60       37.26     58.22 o 


  -7   1   7      253.73      204.65     42.55 o 


  -6   1   7      756.83      767.89     64.95 o 


  -5   1   7       55.30      122.49     32.39 o 


  -4   1   7     1826.35     1913.90     43.50 o 


  -3   1   7     2816.24     2785.69     62.96 o 


  -2   1   7      895.96      887.38     37.31 o 


  -1   1   7     1761.28     1819.88     60.27 o 


   0   1   7     4625.44     4498.06    136.65 o 


   1   1   7     1270.20     1227.22     76.32 o 


   2   1   7      846.62      896.95     93.64 o 


   3   1   7     1450.12     1446.19     88.54 o 


   4   1   7        0.36        0.00     36.92 o 


   5   1   7     1343.81     1315.55    131.74 o 


   6   1   7      905.03      748.54     74.62 o 


   7   1   7       23.65       30.68     66.03 o 


   8   1   7      667.80      739.25     84.10 o 


   9   1   7       30.24       30.51    111.71 o 


  10   1   7       57.38       19.14     44.04 o 


 -12   2   7       10.99       72.89     62.95 o 


 -11   2   7      182.88      199.56     56.43 o 


 -10   2   7      331.52      368.81     63.12 o 


  -9   2   7       76.13      105.36     42.48 o 


  -8   2   7     1975.20     1911.60    109.08 o 


  -7   2   7      783.03      876.24     73.30 o 


  -6   2   7     2803.42     2730.57    115.09 o 


  -5   2   7     7737.21     7974.53    200.93 o 


  -4   2   7      357.91      376.17     26.44 o 


  -3   2   7     5254.61     4961.28     86.36 o 


  -2   2   7     1208.51     1187.75     45.25 o 


  -1   2   7     1753.09     1840.56     63.45 o 


   0   2   7     5238.26     4975.98    107.49 o 


   1   2   7       31.27       23.54     26.44 o 


   2   2   7     1321.16     1282.62     80.55 o 


   3   2   7      563.58      555.03     56.81 o 


   4   2   7       94.58       91.37     33.26 o 


   5   2   7       85.33      113.39     55.06 o 


   6   2   7       17.98       32.43     38.40 o 


   7   2   7       70.17       79.39     37.54 o 


   8   2   7      133.81      117.99     53.33 o 


   9   2   7       45.65        0.00     44.96 o 


 -12   3   7        5.97        0.00     93.72 o 


 -11   3   7      147.48      186.49     99.56 o 


 -10   3   7       39.26       50.42     40.39 o 


  -9   3   7      232.34      309.12     64.37 o 


  -8   3   7        0.80        0.00     34.84 o 


  -7   3   7      454.23      475.15     71.47 o 


  -6   3   7      507.03      568.44     43.40 o 


  -5   3   7      363.88      389.66     30.60 o 


  -4   3   7     1367.19     1306.77     48.49 o 


  -3   3   7        7.05       11.44     15.60 o 


  -2   3   7     3554.75     3674.37     88.90 o 


  -1   3   7      882.32      826.26     61.02 o 


   0   3   7     1698.23     1649.61     64.75 o 


   1   3   7     3405.79     3284.25    131.56 o 


   2   3   7      189.01      197.85     36.02 o 


   3   3   7      695.60      719.88     63.92 o 


   4   3   7      558.90      543.07     80.31 o 


   5   3   7     1034.89     1080.98     85.83 o 


   6   3   7      467.91      518.48     56.22 o 


   7   3   7       27.50        0.00     32.38 o 


   8   3   7      333.51      319.36     55.45 o 


   9   3   7        2.10        0.00     47.80 o 


 -12   4   7        4.84        4.73     68.32 o 


 -11   4   7       30.31      156.99     75.42 o 


 -10   4   7        3.35      143.42     74.94 o 


  -9   4   7      133.29      116.28     58.22 o 


  -8   4   7        0.76        0.00     34.67 o 


  -7   4   7        8.83       21.09     26.22 o 


  -6   4   7       59.14       59.12     32.22 o 


  -5   4   7      190.32      176.96     22.87 o 


  -4   4   7     1378.58     1315.30     48.07 o 


  -3   4   7      576.13      547.35     38.70 o 


  -2   4   7     1016.16      939.57     48.78 o 


  -1   4   7     2279.88     2341.10     77.40 o 


   0   4   7       56.38       45.22     20.96 o 


   1   4   7     4583.70     4537.14    113.23 o 


   2   4   7     2830.51     2872.05    119.13 o 


   3   4   7     1465.61     1429.75    155.33 o 


   4   4   7     5901.64     6151.59    251.97 o 


   5   4   7       48.31       38.33     51.12 o 


   6   4   7     1074.10     1170.60     72.34 o 


   7   4   7     1464.56     1538.52    109.03 o 


   8   4   7       57.45       81.78     41.33 o 


   9   4   7      554.70      344.11    105.87 o 


 -12   5   7      126.79      239.19     96.72 o 


 -11   5   7       51.91      160.46     94.51 o 


 -10   5   7      272.13      339.85    100.82 o 


  -9   5   7     1108.39     1241.55    159.83 o 


  -8   5   7       82.38        3.79     55.22 o 


  -7   5   7      731.11      894.91    121.96 o 


  -6   5   7     2441.19     2386.16    103.73 o 


  -5   5   7      118.30      131.90     26.19 o 


  -4   5   7     5091.92     5045.36     91.94 o 


  -3   5   7     3481.25     3584.57     93.87 o 


  -2   5   7     1286.95     1272.18     57.65 o 


  -1   5   7     2833.25     2784.00    158.80 o 


   0   5   7      477.37      435.80     38.15 o 


   1   5   7      201.98      182.19     28.33 o 


   2   5   7       89.23      117.70     25.89 o 


   3   5   7       54.40      100.35     48.28 o 


   4   5   7      165.74      176.37     41.26 o 


   5   5   7       47.75       13.68     24.08 o 


   6   5   7       16.78       27.75     42.36 o 


   7   5   7       70.96        3.46     57.51 o 


   8   5   7       47.41       15.46     55.54 o 


   9   5   7       14.35      192.65     97.66 o 


 -11   6   7       17.77        0.00     84.10 o 


 -10   6   7        9.17        5.05     69.11 o 


  -9   6   7       13.99        6.78     64.37 o 


  -8   6   7       39.86        0.00     66.90 o 


  -7   6   7       10.67       45.60     55.54 o 


  -6   6   7        7.53       61.22     51.91 o 


  -5   6   7        2.10       19.40     18.39 o 


  -4   6   7      250.12      183.66     34.44 o 


  -3   6   7      102.87       56.97     31.91 o 


  -2   6   7       92.80      112.89     32.71 o 


  -1   6   7       14.89       43.23     21.98 o 


   0   6   7      825.92      779.86     50.00 o 


   1   6   7       26.05       35.22     20.99 o 


   2   6   7       28.04        2.13     68.08 o 


   3   6   7      272.48      327.55     62.48 o 


   4   6   7       14.40        0.00     26.79 o 


   5   6   7      177.70      195.57     41.06 o 


   6   6   7        0.48       50.55     25.48 o 


   7   6   7        3.03       26.82     54.91 o 


   8   6   7       10.41        0.00     79.36 o 


   9   6   7       16.20       50.96     79.05 o 


 -11   7   7       58.14      288.42    115.18 o 


 -10   7   7      320.08      535.18    131.59 o 


  -9   7   7      478.40      657.93    126.85 o 


  -8   7   7        2.34       52.70     75.58 o 


  -7   7   7      520.79      512.62    105.08 o 


  -6   7   7      872.96      895.28     86.30 o 


  -5   7   7       71.62       39.29     33.36 o 


  -4   7   7     1607.19     1599.25     66.65 o 


  -3   7   7      595.10      615.80     43.99 o 


  -2   7   7       79.55       89.25     38.33 o 


  -1   7   7     2138.26     1971.45    128.67 o 


   0   7   7      626.24      667.98     50.33 o 


   1   7   7      271.02      362.16     49.18 o 


   2   7   7      310.24      315.42     46.94 o 


   3   7   7      501.23      559.43     59.66 o 


   4   7   7      509.04      495.24     58.70 o 


   5   7   7       32.86       56.23     25.35 o 


   6   7   7       51.73       62.56     34.11 o 


   7   7   7       24.82       37.24     69.90 o 


   8   7   7       62.86       35.03     81.10 o 


   9   7   7       19.48        0.00     86.15 o 


 -11   8   7        2.80       58.22     92.46 o 


 -10   8   7        3.66        0.00     84.10 o 


  -9   8   7       43.28       20.20     79.99 o 


  -8   8   7        0.64      126.85     75.73 o 


  -7   8   7       12.63       27.45     51.91 o 


  -6   8   7       79.84       61.14     36.72 o 


  -5   8   7      337.09      341.14     53.69 o 


  -4   8   7      956.88      948.36     77.16 o 


  -3   8   7      485.25      472.97     40.33 o 


  -2   8   7      865.93      973.92     56.59 o 


  -1   8   7     1042.31      989.58    101.29 o 


   0   8   7       13.05       36.74     29.79 o 


   1   8   7     3066.56     3172.03    128.55 o 


   2   8   7      895.45      958.68     73.01 o 


   3   8   7      795.59      780.46     57.49 o 


   4   8   7     2774.64     3016.74    135.23 o 


   5   8   7        1.28        0.00     29.69 o 


   6   8   7      479.09      559.79    110.29 o 


   7   8   7      604.51      688.38    126.54 o 


   8   8   7       50.71       52.22     66.90 o 


 -10   9   7        1.77        0.00     79.68 o 


  -9   9   7      131.94      208.90     98.30 o 


  -8   9   7        1.47       21.93     68.16 o 


  -7   9   7       30.25       38.46     40.62 o 


  -6   9   7      213.11      311.62     60.42 o 


  -5   9   7      161.19      131.67     34.40 o 


  -4   9   7      648.32      711.50    146.73 o 


  -3   9   7      229.51      224.33     98.93 o 


  -2   9   7     1473.41     1519.35     91.41 o 


  -1   9   7        3.31        0.00     52.54 o 


   0   9   7      399.94      448.88     66.90 o 


   1   9   7      226.30      266.43     46.09 o 


   2   9   7      311.58      337.97     40.40 o 


   3   9   7     1206.85     1183.75    104.44 o 


   4   9   7        1.85       45.68     26.33 o 


   5   9   7      171.30      158.57     74.47 o 


   6   9   7      151.00      222.62     77.47 o 


   7   9   7      162.82      266.33     99.08 o 


   8   9   7       71.64       28.72     67.37 o 


 -10  10   7      197.53      132.69     68.95 o 


  -9  10   7       21.40       89.14     97.98 o 


  -8  10   7      748.57      835.03     95.33 o 


  -7  10   7      237.42      304.71     64.99 o 


  -6  10   7      557.10      592.29    125.04 o 


  -5  10   7     1587.23     1655.39    107.92 o 


  -4  10   7      174.14      156.01     40.39 o 


  -3  10   7     1619.55     1695.78    100.73 o 


  -2  10   7      677.52      693.27     66.78 o 


  -1  10   7      224.97      207.32     58.85 o 


   0  10   7     3540.85     3370.44    199.75 o 


   1  10   7        0.10        5.66     28.19 o 


   2  10   7      394.44      414.21     53.04 o 


   3  10   7      817.56      734.38     58.29 o 


   4  10   7       28.42       30.14     47.96 o 


   5  10   7      104.11      163.77     65.79 o 


   6  10   7        0.30      156.04     92.14 o 


   7  10   7       12.52        0.00     51.75 o 


   8  10   7        9.60       55.85     87.88 o 


 -10  11   7       70.72        0.00     88.99 o 


  -9  11   7       30.22       80.13     53.07 o 


  -8  11   7        7.51       53.36     52.11 o 


  -7  11   7       11.60       71.28     46.23 o 


  -6  11   7       15.49       42.78     75.65 o 


  -5  11   7       12.04       22.09     43.62 o 


  -4  11   7        7.23       11.99     47.25 o 


  -3  11   7      134.22      205.30     45.05 o 


  -2  11   7     1018.03     1170.82     87.40 o 


  -1  11   7      146.92      167.40     64.06 o 


   0  11   7     1651.29     1843.08    103.54 o 


   1  11   7      443.06      417.08     44.57 o 


   2  11   7      440.71      438.90     50.18 o 


   3  11   7      990.04     1055.08     71.18 o 


   4  11   7       48.57        5.68     45.76 o 


   5  11   7      468.21      396.18    103.98 o 


   7  11   7       49.72      186.65     82.04 o 


  -9  12   7        5.70       23.61     54.37 o 


  -8  12   7        1.57        0.00    126.46 o 


  -7  12   7        0.34       51.59     76.21 o 


  -6  12   7       14.43       76.55     36.60 o 


  -5  12   7      170.36      129.52     45.10 o 


  -4  12   7       18.73       32.25     33.32 o 


  -3  12   7       50.40       75.68     47.10 o 


  -2  12   7       32.94       44.73     87.80 o 


  -1  12   7       26.16      115.49     58.54 o 


   0  12   7        2.16       17.28     31.11 o 


   1  12   7       55.04       33.87     25.21 o 


   2  12   7      136.80       73.27     24.80 o 


   3  12   7        0.05        0.00     32.25 o 


   4  12   7       25.39        5.11     43.07 o 


   5  12   7       42.27        0.00     59.01 o 


   6  12   7       31.84       76.68     69.11 o 


  -8  13   7        7.15       19.18     42.57 o 


  -7  13   7       86.86       84.00     51.20 o 


  -6  13   7      203.01      248.00     56.17 o 


  -5  13   7        2.39       14.23     35.37 o 


  -4  13   7      179.63      138.35     44.23 o 


  -3  13   7      112.54      158.94     86.94 o 


  -2  13   7       10.56        0.00     33.97 o 


  -1  13   7      690.42      738.56    113.76 o 


   0  13   7      180.68      159.04     64.22 o 


   1  13   7       24.51       14.09     23.52 o 


   2  13   7      286.15      225.34     53.27 o 


   3  13   7      329.99      265.01     54.70 o 


   4  13   7       54.84       77.20    101.45 o 


   5  13   7       70.98       57.59     65.16 o 


   6  13   7       21.54       12.15     64.69 o 


  -8  14   7       85.14       79.95     85.36 o 


  -7  14   7       14.88       40.67     72.58 o 


  -6  14   7      124.03      100.50     81.10 o 


  -5  14   7      210.89      213.53     59.38 o 


  -4  14   7       69.45       76.21     37.01 o 


  -3  14   7      118.47      143.20     46.06 o 


  -2  14   7       36.40       29.67     69.66 o 


  -1  14   7       41.09       42.76     58.85 o 


   0  14   7      367.51      335.91     88.99 o 


   1  14   7        2.04       62.48     48.44 o 


   2  14   7        8.69       98.77     65.48 o 


   3  14   7      118.90      103.31     42.08 o 


   4  14   7        7.05        0.00     43.00 o 


   5  14   7        7.68       42.60     62.32 o 


  -7  15   7      206.53      229.13     65.37 o 


  -6  15   7       49.14       45.07     78.65 o 


  -5  15   7       18.47       63.77     47.88 o 


  -4  15   7      243.46      236.39     58.30 o 


  -3  15   7        2.21        4.34     63.43 o 


  -2  15   7      448.38      544.96    117.23 o 


  -1  15   7       54.38       96.09     50.49 o 


   0  15   7      233.90      255.76     78.26 o 


   1  15   7      249.14      168.19     76.05 o 


   2  15   7       26.76      148.78     85.20 o 


   3  15   7       72.27       20.67     57.43 o 


   4  15   7        0.67        0.00     41.54 o 


  -5  16   7       17.11        6.49    106.58 o 


  -4  16   7       46.81       48.22     44.16 o 


  -3  16   7        2.10        0.00     32.26 o 


  -2  16   7       50.81       23.19     62.48 o 


  -1  16   7      177.88      203.53     73.05 o 


   0  16   7       17.59       81.89     69.74 o 


   1  16   7      156.30      167.09     81.26 o 


   2  16   7      252.10      245.98     84.57 o 


   3  16   7      110.98      171.82     83.31 o 


  -4  17   7      142.14      204.16     91.35 o 


  -3  17   7       31.15      183.50     85.20 o 


  -2  17   7       93.02        0.00     67.84 o 


  -1  17   7      200.59      193.59     76.21 o 


   0  17   7        2.61        0.00     64.53 o 


   1  17   7       57.73       62.32     72.10 o 


 -12   0   8      142.65      106.03     61.69 o 


 -11   0   8        9.79       62.16     72.58 o 


 -10   0   8      298.58      308.61     90.25 o 


  -9   0   8      193.04      224.04     73.68 o 


  -8   0   8       41.42       58.06     43.07 o 


  -7   0   8     1525.67     1438.77    131.43 o 


  -6   0   8     1738.03     1698.00    135.53 o 


  -5   0   8     2293.19     2168.97    142.16 o 


  -4   0   8     9124.47     8973.91    197.44 o 


  -3   0   8     2489.71     2463.49     71.13 o 


  -2   0   8     5570.28     5311.60    108.89 o 


  -1   0   8     7695.17     7653.95    265.86 o 


   0   0   8      247.08      292.99     62.16 o 


   1   0   8     6075.07     6065.92    244.24 o 


   2   0   8     1510.21     1459.13    127.80 o 


   3   0   8     2222.17     2180.96    163.46 o 


   4   0   8     1918.85     1996.04    161.09 o 


   5   0   8        0.18       44.02     59.80 o 


   6   0   8      724.70      597.03    102.24 o 


   7   0   8       53.65      142.95     71.47 o 


   8   0   8       99.30      168.51     77.15 o 


   9   0   8      147.36      258.44     94.98 o 


 -12   1   8       95.03      147.97     57.96 o 


 -11   1   8       56.51       73.96     44.40 o 


 -10   1   8      186.55      323.84     71.63 o 


  -9   1   8      272.13      253.19     48.96 o 


  -8   1   8       58.34       81.13     40.31 o 


  -7   1   8       52.11      104.01     44.97 o 


  -6   1   8       76.08      104.97     35.93 o 


  -5   1   8      679.68      684.93     42.96 o 


  -4   1   8      208.46      217.16     23.24 o 


  -3   1   8       18.37       12.73     12.35 o 


  -2   1   8      534.58      535.92     35.80 o 


  -1   1   8       20.74       41.30     15.81 o 


   0   1   8      101.18      125.86     33.29 o 


   1   1   8      188.46      229.38     38.81 o 


   2   1   8     1069.78     1058.52     78.95 o 


   3   1   8       15.34        0.00     25.21 o 


   4   1   8      206.13      253.80     47.97 o 


   5   1   8      139.86      159.82     43.12 o 


   6   1   8      299.78      322.36     57.94 o 


   7   1   8      184.35      107.78     37.60 o 


   8   1   8        8.67        0.00     48.32 o 


   9   1   8      284.87      252.05     65.30 o 


 -12   2   8        5.49      167.56     93.88 o 


 -11   2   8      116.80      186.06    243.53 o 


 -10   2   8       89.56      137.13     42.66 o 


  -9   2   8       15.03       79.59     38.18 o 


  -8   2   8      449.69      454.83     58.12 o 


  -7   2   8       42.49       66.53     35.08 o 


  -6   2   8      215.97      241.26     32.89 o 


  -5   2   8      581.98      614.32     36.39 o 


  -4   2   8       62.95       72.99     17.62 o 


  -3   2   8       23.57        4.60     17.01 o 


  -2   2   8      115.04      121.40     20.61 o 


  -1   2   8        1.42        3.96     16.65 o 


   0   2   8        5.15       29.71     37.71 o 


   1   2   8      266.21      209.79     72.03 o 


   2   2   8      154.10      187.21     41.10 o 


   3   2   8      330.82      285.60     45.35 o 


   4   2   8       16.45        0.84     28.28 o 


   5   2   8      615.58      664.56     97.19 o 


   6   2   8      136.04      111.93     29.82 o 


   7   2   8       81.99       53.81     41.50 o 


   8   2   8      192.12      234.18     57.73 o 


   9   2   8        4.94       21.01     80.55 o 


 -12   3   8       96.16        3.63     53.64 o 


 -11   3   8      104.97       97.82     91.67 o 


 -10   3   8       30.11        3.79     62.95 o 


  -9   3   8      295.71      412.01    117.15 o 


  -8   3   8      226.38      246.27     46.58 o 


  -7   3   8       61.80       72.59     25.40 o 


  -6   3   8      603.54      684.26     40.81 o 


  -5   3   8      165.45      188.05     24.05 o 


  -4   3   8      473.41      465.93     32.29 o 


  -3   3   8     1106.50     1039.55     51.81 o 


  -2   3   8      968.46     1013.75     46.41 o 


  -1   3   8     1795.12     1874.60     70.85 o 


   0   3   8     3040.75     3052.33     92.97 o 


   1   3   8      564.95      583.01     60.02 o 


   2   3   8      483.31      560.31     61.04 o 


   3   3   8      597.34      545.36     61.09 o 


   4   3   8        3.73        0.00     31.34 o 


   5   3   8      560.98      551.97     67.21 o 


   6   3   8      708.26      726.81     62.32 o 


   7   3   8        0.28        1.44     85.36 o 


   8   3   8      259.84      293.67     59.57 o 


   9   3   8      279.08      213.09     70.68 o 


 -11   4   8        5.92       80.47     65.48 o 


 -10   4   8       67.24       61.85     68.16 o 


  -9   4   8       48.63       68.48     69.42 o 


  -8   4   8       42.26       13.88     63.58 o 


  -7   4   8      244.05      284.13     49.81 o 


  -6   4   8      325.90      323.19     30.12 o 


  -5   4   8      648.20      712.82     39.78 o 


  -4   4   8     1691.35     1731.26     57.52 o 


  -3   4   8      785.47      798.65     47.44 o 


  -2   4   8     1289.46     1302.41     60.35 o 


  -1   4   8     1149.75     1055.25     55.58 o 


   0   4   8       38.71       29.28     22.94 o 


   1   4   8     1155.60     1217.76     64.23 o 


   2   4   8       43.71       80.88     33.08 o 


   3   4   8      513.85      512.23     60.61 o 


   4   4   8      111.83      123.70     44.02 o 


   5   4   8        5.58        0.00     35.22 o 


   6   4   8      114.14       80.52     41.86 o 


   7   4   8        3.07       37.99     34.09 o 


   8   4   8       36.21        0.00     49.13 o 


   9   4   8       31.94      123.07     78.89 o 


 -11   5   8       16.34        0.00     77.00 o 


 -10   5   8       28.03      113.60     87.88 o 


  -9   5   8       35.56       84.57     62.48 o 


  -8   5   8      371.65      295.52     87.57 o 


  -7   5   8        6.31       47.81     57.59 o 


  -6   5   8      302.91      321.32     69.26 o 


  -5   5   8      857.82      838.62     50.51 o 


  -4   5   8      446.77      433.27     37.27 o 


  -3   5   8      606.36      625.73     44.09 o 


  -2   5   8     1055.11     1046.74     56.25 o 


  -1   5   8     1531.51     1517.64     69.03 o 


   0   5   8     1855.86     1940.80     79.03 o 


   1   5   8        5.79        0.00     21.31 o 


   2   5   8     1716.95     1685.29     99.66 o 


   3   5   8     1109.08     1065.47    115.34 o 


   4   5   8       31.20       61.69     46.70 o 


   5   5   8      864.10      938.39     83.93 o 


   6   5   8      161.28      172.27     35.44 o 


   7   5   8       30.11       38.93     81.73 o 


   8   5   8      147.30      165.82     98.14 o 


 -11   6   8      244.44      324.55    103.50 o 


 -10   6   8      241.55      130.80     76.84 o 


  -9   6   8       49.68        0.00     65.64 o 


  -8   6   8      835.00     1037.86    138.84 o 


  -7   6   8       84.15      173.36     41.97 o 


  -6   6   8      437.84      490.53     58.76 o 


  -5   6   8     1334.44     1417.47     66.70 o 


  -4   6   8       95.88      122.73     25.37 o 


  -3   6   8        7.37        0.00     19.74 o 


  -2   6   8      240.94      253.67     39.26 o 


  -1   6   8        8.54       28.54     21.38 o 


   0   6   8       89.24      116.28     26.98 o 


   1   6   8      327.19      281.96     34.34 o 


   2   6   8      334.32      322.93     45.79 o 


   3   6   8      882.48      863.20    104.61 o 


   4   6   8        1.34        0.00     39.05 o 


   5   6   8     1463.43     1575.37    108.77 o 


   6   6   8      259.12      211.58     41.87 o 


   7   6   8      206.20      230.20     81.89 o 


   8   6   8      442.27      566.58    130.17 o 


 -11   7   8        8.26        0.00     73.68 o 


 -10   7   8       38.19      186.02     87.09 o 


  -9   7   8        0.25      112.50     86.15 o 


  -8   7   8      285.86      450.30     95.30 o 


  -7   7   8      513.27      630.40     73.09 o 


  -6   7   8      142.99      188.65     94.82 o 


  -5   7   8      712.38      685.95     67.23 o 


  -4   7   8        0.25       28.38     20.89 o 


  -3   7   8     1019.02      986.81     57.07 o 


  -2   7   8     1882.98     1895.99     78.13 o 


  -1   7   8     1334.71     1291.68     67.05 o 


   0   7   8     2952.75     2970.13    102.33 o 


   1   7   8      184.20      168.17     38.77 o 


   2   7   8     1582.38     1558.74     95.60 o 


   3   7   8       25.88       66.90     41.65 o 


   4   7   8      251.72      270.32     50.96 o 


   5   7   8      764.08      820.65     81.05 o 


   6   7   8        0.46        0.00     35.15 o 


   7   7   8      172.35      269.17     88.04 o 


   8   7   8      121.19      113.92     77.31 o 


 -10   8   8       37.97      148.00    107.92 o 


  -9   8   8       13.87        0.00     83.15 o 


  -8   8   8       32.41       48.45     43.78 o 


  -7   8   8      359.68      285.79     75.10 o 


  -6   8   8      208.69      231.78     46.76 o 


  -5   8   8       98.32      150.77     37.71 o 


  -4   8   8     1192.02     1081.52     80.80 o 


  -3   8   8        4.86       24.04     21.13 o 


  -2   8   8      517.10      470.49     42.05 o 


  -1   8   8     1333.41     1488.57     87.76 o 


   0   8   8       79.12       81.23     37.91 o 


   1   8   8      935.90      921.35     75.33 o 


   2   8   8      836.09      837.46     74.19 o 


   3   8   8      133.60      101.09     63.03 o 


   4   8   8     1193.71     1253.52     94.82 o 


   5   8   8        4.27       23.88     51.83 o 


   6   8   8      143.47        0.00     83.94 o 


   7   8   8      126.23      107.13     65.48 o 


   8   8   8        0.43        0.00     75.10 o 


 -10   9   8       29.58      174.34     92.93 o 


  -9   9   8      297.48      434.78     70.44 o 


  -8   9   8       57.67        0.10     55.06 o 


  -7   9   8      120.40       92.56     51.12 o 


  -6   9   8      328.89      313.89     52.91 o 


  -5   9   8        0.93       66.04     40.18 o 


  -4   9   8      898.30      868.08     74.46 o 


  -3   9   8       61.01      146.30     38.73 o 


  -2   9   8        3.23        0.00     29.42 o 


  -1   9   8      394.48      476.96     80.15 o 


   0   9   8      265.39      278.89     46.59 o 


   1   9   8       35.41       70.30     35.14 o 


   2   9   8       20.02       26.24     34.19 o 


   3   9   8      442.56      460.27     48.68 o 


   4   9   8      139.93      153.86     40.42 o 


   5   9   8      293.02      221.52     76.84 o 


   6   9   8      300.61      265.38     95.61 o 


   7   9   8       84.94        0.00     90.41 o 


 -10  10   8       28.25      137.89     80.78 o 


  -9  10   8        9.63        0.00     59.09 o 


  -8  10   8        0.99        0.00     73.60 o 


  -7  10   8        0.47        0.00     31.17 o 


  -6  10   8        1.77        8.29     31.87 o 


  -5  10   8       78.52      124.28     44.87 o 


  -4  10   8        0.24        0.00     34.24 o 


  -3  10   8       83.69       98.92     49.38 o 


  -2  10   8       61.56       41.77     28.58 o 


  -1  10   8       15.41      104.92     53.01 o 


   0  10   8      116.10       99.80     54.83 o 


   1  10   8        7.13        0.00     26.62 o 


   2  10   8       21.43       38.02     27.24 o 


   3  10   8      102.53       81.89     29.34 o 


   4  10   8       46.75      148.00     78.57 o 


   5  10   8      117.83      103.82     67.21 o 


   6  10   8        0.48       35.97     52.38 o 


   7  10   8       12.22       42.76     71.79 o 


  -9  11   8       42.33      206.38     63.60 o 


  -8  11   8        4.49        0.00     43.10 o 


  -7  11   8      181.69      288.07     61.34 o 


  -6  11   8       31.65        5.26     52.15 o 


  -5  11   8       29.04        2.01     34.93 o 


  -4  11   8       60.22       42.81     36.36 o 


  -3  11   8        1.25        0.00     51.91 o 


  -2  11   8       69.48       32.41     36.28 o 


  -1  11   8       17.99       86.62     55.70 o 


   0  11   8        1.96      126.56     55.22 o 


   1  11   8        2.89       27.54     31.11 o 


   2  11   8       55.10       74.91     27.88 o 


   3  11   8      592.65      611.52     57.61 o 


   4  11   8       82.46       18.30     65.79 o 


   5  11   8        1.38       23.67     75.10 o 


   6  11   8      260.40      310.98    104.13 o 


  -9  12   8       34.87       34.93     45.29 o 


  -8  12   8       23.76        0.00     51.48 o 


  -7  12   8      467.22      476.04     73.59 o 


  -6  12   8      250.55      207.49     72.97 o 


  -5  12   8      362.26      329.77     58.89 o 


  -4  12   8     1321.13     1539.17    110.11 o 


  -3  12   8       21.76       33.10     36.00 o 


  -2  12   8      698.05      670.75     73.46 o 


  -1  12   8     1142.35     1303.87    142.32 o 


   0  12   8      152.61      118.54     28.49 o 


   1  12   8     1195.09     1324.16    163.28 o 


   2  12   8      360.79      340.76     44.96 o 


   3  12   8      192.89      172.37     49.72 o 


   4  12   8     1018.45     1196.27    151.62 o 


   5  12   8        0.29        9.94     57.59 o 


   6  12   8      150.83       60.59     71.63 o 


  -8  13   8       17.49       25.49     43.72 o 


  -7  13   8       25.91       39.15     51.59 o 


  -6  13   8        1.54       29.29    131.19 o 


  -5  13   8      135.48      131.19     64.93 o 


  -4  13   8      126.90      126.85     39.23 o 


  -3  13   8      126.03      130.02     41.92 o 


  -2  13   8      231.18      216.31     66.74 o 


  -1  13   8       55.84      150.84     64.85 o 


   0  13   8       55.87        0.00     36.43 o 


   1  13   8       11.61       35.34     29.20 o 


   2  13   8      267.72      204.31     50.35 o 


   3  13   8        1.83        0.00     42.28 o 


   4  13   8      139.99      112.81     66.90 o 


   5  13   8        9.22        9.15     56.48 o 


  -7  14   8       39.30       13.23     85.52 o 


  -6  14   8       64.88      162.34     71.08 o 


  -5  14   8       45.18      132.01     48.62 o 


  -4  14   8       22.62       13.28     42.67 o 


  -3  14   8       50.47        0.00     44.17 o 


  -2  14   8        1.85        5.84     53.96 o 


  -1  14   8        1.15       46.07     67.53 o 


   0  14   8       20.03       33.54     76.21 o 


   1  14   8       58.83       11.83     53.96 o 


   2  14   8       40.69       89.62     60.43 o 


   3  14   8       22.52       74.53     43.41 o 


   4  14   8       11.02       94.67     56.96 o 


  -6  15   8       92.11       65.03     41.25 o 


  -5  15   8       78.18      184.71     67.45 o 


  -4  15   8        8.17        9.79     38.89 o 


  -3  15   8      182.35      224.10     62.95 o 


  -2  15   8      150.52      151.31     77.78 o 


  -1  15   8      104.44      177.03     71.16 o 


   0  15   8      556.38      507.25    103.03 o 


   1  15   8        1.04        0.00     46.23 o 


   2  15   8      201.34      172.92     80.47 o 


   3  15   8      477.24      396.18    103.19 o 


  -4  16   8       22.35       40.49     36.92 o 


  -3  16   8        4.83        0.00     40.93 o 


  -2  16   8        8.39        0.00     57.27 o 


  -1  16   8       14.80      188.23     75.42 o 


   0  16   8       32.02       96.88     72.89 o 


   1  16   8       59.40       56.96     60.43 o 


 -11   1   9      221.51      304.11     70.39 o 


 -10   1   9       36.15       58.21     43.55 o 


  -9   1   9      274.58      194.57     47.95 o 


  -8   1   9      665.54      867.03     80.31 o 


  -7   1   9      116.01       60.30     41.34 o 


  -6   1   9      509.82      481.06     57.12 o 


  -5   1   9      689.42      842.73     57.65 o 


  -4   1   9      286.21      295.70     40.33 o 


  -3   1   9       46.78       20.52     22.73 o 


  -2   1   9     1804.43     1831.93     66.26 o 


  -1   1   9      814.02      784.00    123.46 o 


   0   1   9     1044.46     1034.97     78.97 o 


   1   1   9      477.44      470.85     96.17 o 


   2   1   9        4.00       11.72     27.60 o 


   3   1   9      141.24      132.34     39.76 o 


   4   1   9       62.80       57.92     35.42 o 


   5   1   9       89.88      129.55     41.11 o 


   6   1   9       78.59      145.99     35.22 o 


   7   1   9       14.19       17.82     47.96 o 


   8   1   9       16.82        0.00     47.14 o 


 -11   2   9       28.78        0.00     65.64 o 


 -10   2   9       14.62       26.79     65.64 o 


  -9   2   9        5.70       53.58     39.36 o 


  -8   2   9        2.13        8.88     31.26 o 


  -7   2   9      222.18      222.40     36.18 o 


  -6   2   9       56.49       25.77     39.45 o 


  -5   2   9       25.82       15.87     21.93 o 


  -4   2   9      613.88      623.98     52.73 o 


  -3   2   9     1830.60     1716.77     59.39 o 


  -2   2   9      846.70      737.41     45.39 o 


  -1   2   9     1922.32     1961.69     74.44 o 


   0   2   9     1442.85     1693.13    100.36 o 


   1   2   9        4.70        0.00     28.39 o 


   2   2   9     3554.63     3483.43    146.74 o 


   3   2   9     1099.53     1174.19     92.07 o 


   4   2   9     1223.04     1151.26     91.97 o 


   5   2   9     2770.90     2837.79    206.37 o 


   6   2   9       23.46        8.58     25.52 o 


   7   2   9      594.66      522.73     80.86 o 


   8   2   9      545.69      450.19     74.98 o 


 -11   3   9       36.42       54.28     78.57 o 


 -10   3   9       39.87       80.47     75.73 o 


  -9   3   9       43.17        3.47     62.01 o 


  -8   3   9      241.64      274.00     52.80 o 


  -7   3   9        3.60        0.00     24.14 o 


  -6   3   9      321.20      331.65     37.41 o 


  -5   3   9       33.20       25.62     25.21 o 


  -4   3   9      917.84      907.66     63.45 o 


  -3   3   9       37.17       59.55     18.41 o 


  -2   3   9       18.15       24.49     21.10 o 


  -1   3   9     2315.98     2321.89     83.50 o 


   0   3   9       88.35       75.15     33.08 o 


   1   3   9      904.42      999.89     80.04 o 


   2   3   9      618.74      595.66     79.44 o 


   3   3   9      480.39      456.71     58.36 o 


   4   3   9      637.52      679.24     71.45 o 


   5   3   9        8.34        0.00     43.55 o 


   6   3   9      409.91      472.13     69.58 o 


   7   3   9       69.17       92.34     42.12 o 


   8   3   9       12.84       27.80     41.97 o 


 -11   4   9       13.07      108.24     91.04 o 


 -10   4   9      279.88      339.70     97.51 o 


  -9   4   9      219.83       93.40     69.74 o 


  -8   4   9       12.07      119.44     66.27 o 


  -7   4   9     1179.85     1072.41    132.22 o 


  -6   4   9      403.15      438.17     42.20 o 


  -5   4   9     1359.57     1353.80     55.59 o 


  -4   4   9     2699.45     2777.40     90.12 o 


  -3   4   9        9.34        0.00     30.92 o 


  -2   4   9     2230.96     2135.33    128.23 o 


  -1   4   9     1348.41     1310.65     66.20 o 


   0   4   9     1044.95     1009.00     59.67 o 


   1   4   9     1087.55     1134.48     85.07 o 


   2   4   9      247.86      288.86     50.98 o 


   3   4   9      244.56      216.06     43.08 o 


   4   4   9      292.83      385.14     86.62 o 


   5   4   9       77.16       26.31     49.31 o 


   6   4   9        2.71       23.36     56.80 o 


   7   4   9       15.45        0.00     40.63 o 


   8   4   9      128.20      126.54     73.37 o 


 -11   5   9       81.54       56.33     68.00 o 


 -10   5   9        4.73        0.00     83.78 o 


  -9   5   9       92.31      231.78     90.72 o 


  -8   5   9       18.10      204.01     79.52 o 


  -7   5   9      172.92      140.18     40.21 o 


  -6   5   9        3.48       76.46     33.56 o 


  -5   5   9       40.18       45.95     20.73 o 


  -4   5   9      101.24      155.05     28.35 o 


  -3   5   9      247.41      197.00     29.57 o 


  -2   5   9     1055.65     1117.74     61.47 o 


  -1   5   9      195.55      180.26     29.26 o 


   0   5   9      436.16      500.87     45.11 o 


   1   5   9     2016.02     2222.63     92.44 o 


   2   5   9      705.16      652.28     67.89 o 


   3   5   9      851.33      720.04     72.22 o 


   4   5   9      731.56      779.42    105.55 o 


   5   5   9      141.84      161.04     43.00 o 


   6   5   9      458.03      440.09     64.09 o 


   7   5   9       59.95      159.04     70.68 o 


   8   5   9      124.83      118.81     95.77 o 


 -11   6   9        5.24      189.18    106.66 o 


 -10   6   9       14.85      131.74     95.61 o 


  -9   6   9        3.81        0.00     81.10 o 


  -8   6   9       22.67        0.00     37.45 o 


  -7   6   9       29.78        8.90     64.53 o 


  -6   6   9        1.59        0.31     35.98 o 


  -5   6   9       42.11       69.11     24.82 o 


  -4   6   9       74.02      132.75     29.33 o 


  -3   6   9        0.40       34.77     19.85 o 


  -2   6   9        8.89       26.52     22.65 o 


  -1   6   9        1.61       16.29     19.56 o 


   0   6   9       72.57      108.29     29.10 o 


   1   6   9       27.84       31.06     23.53 o 


   2   6   9       37.94       89.32     39.77 o 


   3   6   9       69.30       29.98     46.39 o 


   4   6   9       95.56      103.65     39.94 o 


   5   6   9      107.43      101.87     41.16 o 


   6   6   9       45.81       41.52     35.27 o 


   7   6   9        5.51      100.35     77.47 o 


 -10   7   9        8.05        0.00     95.46 o 


  -9   7   9       25.79       38.73     36.61 o 


  -8   7   9      176.49      175.89     49.25 o 


  -7   7   9      143.88       88.67     41.14 o 


  -6   7   9      116.01       43.87     53.17 o 


  -5   7   9      609.68      557.21     63.01 o 


  -4   7   9      154.93      117.13     28.40 o 


  -3   7   9      425.60      456.15     42.66 o 


  -2   7   9     1200.22     1191.22     77.88 o 


  -1   7   9      115.57      139.98     27.80 o 


   0   7   9      669.05      633.65     52.70 o 


   1   7   9      850.28      908.06     63.10 o 


   2   7   9       58.57       60.27     46.23 o 


   3   7   9      544.98      675.76    100.03 o 


   4   7   9      481.41      535.29     68.04 o 


   5   7   9       19.65        1.15     31.88 o 


   6   7   9      406.66      374.20    110.84 o 


   7   7   9       91.17      112.34     68.63 o 


 -10   8   9      137.25       34.24     63.58 o 


  -9   8   9      110.36      168.87     48.53 o 


  -8   8   9        4.13       72.21     48.20 o 


  -7   8   9      536.22      539.51    143.74 o 


  -6   8   9      104.72       69.63     39.08 o 


  -5   8   9      804.06      807.56     90.72 o 


  -4   8   9     1046.76      990.46    154.86 o 


  -3   8   9       25.34       70.08     29.42 o 


  -2   8   9      919.95     1129.37     78.96 o 


  -1   8   9      575.01      567.32     51.04 o 


   0   8   9      708.54      741.29     70.96 o 


   1   8   9      499.60      551.65     63.23 o 


   2   8   9       28.89       46.53     27.27 o 


   3   8   9      116.75      130.21     42.91 o 


   4   8   9      151.54      206.80     46.91 o 


   5   8   9       47.70        0.00     68.40 o 


   6   8   9        6.88        0.00     72.10 o 


   7   8   9       20.04      164.09     99.56 o 


 -10   9   9       12.35       30.11     92.62 o 


  -9   9   9       14.43       35.01     42.44 o 


  -8   9   9      156.79      271.65     63.74 o 


  -7   9   9       57.70       52.89     40.04 o 


  -6   9   9      299.72      255.24     48.50 o 


  -5   9   9      197.94      221.58     50.18 o 


  -4   9   9      187.05      195.67     47.09 o 


  -3   9   9      511.03      570.06     95.06 o 


  -2   9   9        1.75       24.19     26.93 o 


  -1   9   9      241.94      321.75     52.12 o 


   0   9   9        7.37        0.00     48.52 o 


   1   9   9      286.74      299.72     51.56 o 


   2   9   9      271.49      224.99     47.41 o 


   3   9   9      123.13       61.75     33.75 o 


   4   9   9       52.18      115.32     55.46 o 


   5   9   9       70.94      170.40     91.83 o 


   6   9   9       22.40       96.24     82.36 o 


  -9  10   9        0.89        0.00     49.51 o 


  -8  10   9       15.15      149.59     57.62 o 


  -7  10   9        3.22       14.41     38.81 o 


  -6  10   9       26.63       35.78     36.82 o 


  -5  10   9       25.71       41.82     34.13 o 


  -4  10   9       17.59       49.50     33.87 o 


  -3  10   9      536.06      571.46     68.20 o 


  -2  10   9      177.08      214.89     68.48 o 


  -1  10   9      522.86      501.91     92.77 o 


   0  10   9      811.77      808.15     79.51 o 


   1  10   9        5.92       53.30     34.41 o 


   2  10   9     1183.33     1379.07     85.13 o 


   3  10   9      682.84      713.52     76.60 o 


   5  10   9     1422.45     1285.10    164.56 o 


   6  10   9       84.76        0.00     65.16 o 


  -9  11   9       27.33        0.00     43.50 o 


  -8  11   9      356.94      374.15     94.35 o 


  -7  11   9       73.23       69.13     47.64 o 


  -6  11   9      401.35      385.07     77.63 o 


  -5  11   9      439.61      606.61     76.20 o 


  -4  11   9       68.36       94.05     34.28 o 


  -3  11   9      610.44      638.98     75.78 o 


  -2  11   9      284.10      207.64     70.05 o 


  -1  11   9      473.15      484.83     62.67 o 


   0  11   9      649.99      559.29     66.64 o 


   1  11   9       11.30        6.76     28.12 o 


   2  11   9      155.87       87.22     30.38 o 


   3  11   9        2.39        2.22     25.91 o 


   4  11   9        0.70        0.00     54.91 o 


   5  11   9       35.30      122.12     69.42 o 


  -8  12   9        4.08       25.27     42.26 o 


  -7  12   9       21.16       22.94     42.76 o 


  -6  12   9       26.16        0.00     64.37 o 


  -5  12   9        3.05        8.95     39.40 o 


  -4  12   9       73.60      122.07     43.17 o 


  -3  12   9        7.61       30.19     66.19 o 


  -2  12   9       40.29       37.39     50.49 o 


  -1  12   9        8.33       48.51     37.31 o 


   0  12   9       23.76       14.83     22.60 o 


   1  12   9        8.65        0.00     26.09 o 


   2  12   9       45.67       94.67     36.78 o 


   3  12   9        1.91        0.00     41.49 o 


   4  12   9        3.39      164.88     81.41 o 


   5  12   9        3.89        0.00     56.17 o 


  -7  13   9        3.75        0.00     49.69 o 


  -6  13   9       85.69        4.02    109.50 o 


  -5  13   9      125.30      180.59     54.02 o 


  -4  13   9        1.45        0.00     38.97 o 


  -3  13   9      114.13      115.59     48.87 o 


  -2  13   9      148.19       75.89     62.95 o 


  -1  13   9       26.54       75.60     71.32 o 


   0  13   9       11.14       34.11     38.78 o 


   1  13   9       89.51       51.12     83.15 o 


   2  13   9       17.77       33.52     36.46 o 


   3  13   9       57.72        0.00     36.60 o 


   4  13   9      172.71       46.07     70.37 o 


  -6  14   9       35.83      142.65     55.72 o 


  -5  14   9        0.56       32.27     39.28 o 


  -4  14   9       57.80        0.00     35.11 o 


  -3  14   9      169.89      250.33     70.76 o 


  -1  14   9      171.10      226.21     55.69 o 


   0  14   9      104.41      196.37     52.74 o 


   1  14   9       84.43       39.92     68.48 o 


   2  14   9      155.92      119.60     73.21 o 


   3  14   9      114.99       48.79     63.03 o 


  -5  15   9        1.22       19.25     52.46 o 


  -4  15   9       95.72      145.14     54.76 o 


  -3  15   9       36.90        0.00     55.85 o 


  -2  15   9       52.94       65.32     66.42 o 


  -1  15   9      288.16      257.71     73.45 o 


   0  15   9       10.57        5.36     53.01 o 


   1  15   9      195.12      266.80     83.78 o 


 -11   0  10       14.53       11.36     56.48 o 


 -10   0  10      349.99      374.09     92.62 o 


  -9   0  10      304.56      333.23     84.25 o 


  -8   0  10       19.36       86.78     52.22 o 


  -7   0  10      720.59     1015.61    119.44 o 


  -6   0  10      184.09      107.36     40.86 o 


  -5   0  10      250.60      237.95     47.94 o 


  -4   0  10      566.87      589.74     98.77 o 


  -3   0  10      145.12      205.43     59.48 o 


  -2   0  10        3.64       38.02     45.12 o 


  -1   0  10       59.00       82.52     59.48 o 


   0   0  10      183.63      274.22     71.47 o 


   1   0  10      662.36      669.61    100.03 o 


   2   0  10       35.91       34.40     50.96 o 


   3   0  10      863.29      988.63    124.80 o 


   4   0  10       76.20       30.77     38.34 o 


   5   0  10      486.81      522.87     96.24 o 


   6   0  10      420.64      657.30    113.44 o 


   7   0  10      235.46      155.10     70.53 o 


 -11   1  10        0.94      121.33     76.05 o 


 -10   1  10       38.64       86.07     47.49 o 


  -9   1  10       47.61        0.00     35.02 o 


  -8   1  10       44.05       34.13     34.80 o 


  -7   1  10      444.44      500.27     49.25 o 


  -6   1  10       94.46      141.83     45.30 o 


  -5   1  10      883.62      863.68     52.58 o 


  -4   1  10      599.44      637.07     65.00 o 


  -3   1  10       71.70      106.41     33.04 o 


  -2   1  10     1705.89     1713.01    102.83 o 


  -1   1  10      118.82      119.96     40.02 o 


   0   1  10     1494.40     1532.38     99.33 o 


   1   1  10     1747.05     1665.45    105.45 o 


   2   1  10       71.10       98.71     37.67 o 


   3   1  10     1700.76     1813.20    119.22 o 


   4   1  10      633.83      732.95    105.24 o 


   5   1  10      267.28      171.43     55.77 o 


   6   1  10      233.76      306.56     51.06 o 


   7   1  10       21.01       74.94     42.58 o 


 -11   2  10        3.57        0.00     84.41 o 


 -10   2  10       10.78       69.90     71.32 o 


  -9   2  10       87.33       43.11     52.62 o 


  -8   2  10       70.07       46.37     42.36 o 


  -7   2  10        3.19        9.98     24.40 o 


  -6   2  10      624.98      578.16     51.42 o 


  -5   2  10      175.22      257.78     37.53 o 


  -4   2  10       27.54       33.67     27.89 o 


  -3   2  10     1831.96     1823.90    112.57 o 


  -2   2  10      229.04      234.14     46.43 o 


  -1   2  10     1117.72     1145.38     85.88 o 


   0   2  10      893.16      848.95     77.09 o 


   1   2  10       35.23       14.88     29.90 o 


   2   2  10     1108.62      969.06     85.06 o 


   3   2  10      220.64      212.16     50.65 o 


   4   2  10      202.16      185.24     46.59 o 


   5   2  10      515.54      488.48     99.72 o 


   6   2  10        0.18       84.83     45.54 o 


   7   2  10       50.63      125.11     58.99 o 


 -11   3  10       32.71        0.00     79.99 o 


 -10   3  10       92.05      148.00     85.04 o 


  -9   3  10       23.03        0.00     73.37 o 


  -8   3  10      385.53      427.58     96.88 o 


  -7   3  10      175.98      187.28     32.20 o 


  -6   3  10       81.16       92.89     26.77 o 


  -5   3  10      884.95      938.34     60.89 o 


  -4   3  10        4.00       18.09     25.84 o 


  -3   3  10       34.73       33.53     52.07 o 


  -2   3  10     1611.87     1703.46     73.68 o 


  -1   3  10        8.11       18.26     22.66 o 


   0   3  10      886.14      838.95     74.46 o 


   1   3  10     1392.40     1426.78     99.45 o 


   2   3  10      476.35      522.89     69.34 o 


   3   3  10      553.38      520.21     68.51 o 


   4   3  10     1463.32     1545.08    115.08 o 


   5   3  10       12.36       20.20     39.29 o 


   6   3  10      204.47      194.66     53.57 o 


   7   3  10      458.91      581.28     85.77 o 


 -11   4  10        1.47       43.70     69.90 o 


 -10   4  10       49.35       59.96     71.95 o 


  -9   4  10       86.33      279.42     91.83 o 


  -8   4  10        4.20        0.00     57.90 o 


  -7   4  10      128.75      161.72     70.05 o 


  -6   4  10       11.63        4.62     23.65 o 


  -5   4  10       60.58       91.49     31.23 o 


  -4   4  10      124.65      144.18     35.79 o 


  -3   4  10      158.94      161.94     26.33 o 


  -2   4  10        4.73        5.74     24.05 o 


  -1   4  10       55.76       94.42     24.07 o 


   0   4  10      133.92       84.88     35.58 o 


   1   4  10      112.77       99.24     42.68 o 


   2   4  10        7.28        0.00     36.34 o 


   3   4  10      218.59      314.30     58.54 o 


   4   4  10        3.31        0.00     59.48 o 


   5   4  10      156.45      156.77     50.04 o 


   6   4  10       68.31       62.05     37.65 o 


   7   4  10       51.39       62.98     45.74 o 


 -10   5  10        0.70        0.00     81.57 o 


  -9   5  10       67.94        0.00     77.94 o 


  -8   5  10       27.81       91.67     72.89 o 


  -7   5  10        6.08       43.23     68.16 o 


  -6   5  10      111.81      195.33     65.95 o 


  -4   5  10       29.15       17.32     29.22 o 


  -3   5  10       15.18       38.91     20.22 o 


  -2   5  10      126.30      125.71     27.98 o 


  -1   5  10       33.72       34.90     22.50 o 


   0   5  10      136.59      209.21     34.50 o 


   1   5  10      107.96      115.00     87.72 o 


   2   5  10      208.54      309.32     55.22 o 


   3   5  10      103.49      133.49     46.83 o 


   4   5  10      212.50      199.12     68.95 o 


   5   5  10      329.97      297.29     87.96 o 


   6   5  10       25.21        0.00     37.42 o 


   7   5  10      242.69      308.46     62.74 o 


 -10   6  10       16.82        0.00     86.30 o 


  -9   6  10      244.62      158.41     72.26 o 


  -8   6  10      166.80      173.40     88.20 o 


  -7   6  10        0.28       48.75     65.16 o 


  -6   6  10     1515.86     1466.38    153.36 o 


  -5   6  10      299.58      344.03     52.07 o 


  -4   6  10      126.80      138.07     31.50 o 


  -3   6  10     4121.99     4197.08    109.80 o 


  -2   6  10      350.79      372.55     41.91 o 


  -1   6  10     2794.33     2834.67    105.53 o 


   0   6  10     1758.50     1751.23     86.07 o 


   1   6  10      141.19      150.44     39.12 o 


   2   6  10     2380.17     2435.54    205.43 o 


   3   6  10      530.29      525.56     94.04 o 


   4   6  10      658.08      664.72    106.82 o 


   5   6  10     1117.32     1111.67    103.52 o 


   6   6  10        1.93        0.00    121.57 o 


   7   6  10      104.94      148.00     82.52 o 


 -10   7  10        5.44        0.00     75.10 o 


  -9   7  10       98.11      113.28     89.93 o 


  -8   7  10      165.38      142.00     68.32 o 


  -7   7  10       75.53       82.83     77.78 o 


  -6   7  10      238.74      285.55     52.16 o 


  -5   7  10        2.28       20.95     30.85 o 


  -4   7  10      619.48      592.09     51.36 o 


  -3   7  10       21.02       13.01     24.33 o 


  -2   7  10       83.89       33.35     27.50 o 


  -1   7  10      466.12      477.01     47.34 o 


   0   7  10        4.55       38.56     25.24 o 


   1   7  10       86.60      105.17     30.45 o 


   2   7  10      166.81      213.32     67.69 o 


   3   7  10       98.44      127.33     68.16 o 


   4   7  10      157.81      153.33     63.90 o 


   5   7  10      126.13      307.17     82.91 o 


   6   7  10        8.75       73.05     74.16 o 


  -9   8  10        3.98        0.00     75.26 o 


  -8   8  10        2.00      225.78    117.07 o 


  -7   8  10      115.67      180.50     54.61 o 


  -6   8  10       53.86       55.84     39.05 o 


  -5   8  10       12.15        0.00     43.23 o 


  -4   8  10       56.73       71.76     72.74 o 


  -3   8  10      104.84       75.66     52.19 o 


  -2   8  10        1.68        0.00     28.08 o 


  -1   8  10       21.85        0.00     37.24 o 


   0   8  10       46.80       46.64     35.02 o 


   1   8  10      110.16       58.47     44.02 o 


   2   8  10        1.30        0.00     39.44 o 


   3   8  10       50.33      129.22     58.06 o 


   4   8  10      150.08      142.21     96.40 o 


   5   8  10        1.00       76.68     41.96 o 


   6   8  10       90.86      148.31     83.62 o 


  -9   9  10        0.18        0.00     71.63 o 


  -8   9  10       16.48        5.63     59.96 o 


  -7   9  10      156.95       96.90    104.21 o 


  -6   9  10        1.51        0.00     33.37 o 


  -5   9  10      172.50      255.10     55.46 o 


  -4   9  10      372.75      326.16     55.06 o 


  -3   9  10        7.76        9.16     37.02 o 


  -2   9  10     1314.96     1286.27     76.52 o 


  -1   9  10      290.06      327.94     58.43 o 


   0   9  10      271.19      360.39     51.94 o 


   1   9  10     1259.05     1076.27     91.18 o 


   2   9  10      245.15      248.26     54.68 o 


   3   9  10      502.92      419.94     66.20 o 


   4   9  10      585.73      538.09     76.49 o 


   5   9  10        0.87        0.00     94.51 o 


  -8  10  10        4.43        0.00     63.82 o 


  -7  10  10        4.89       37.14     40.97 o 


  -6  10  10      111.95       47.54     76.44 o 


  -5  10  10        1.92       17.76     35.87 o 


  -4  10  10       27.53       17.27     36.95 o 


  -3  10  10      207.29      292.00     53.91 o 


  -2  10  10        8.86        0.19     31.12 o 


  -1  10  10      215.72      217.09     49.59 o 


   0  10  10        7.54        0.00     32.13 o 


   1  10  10       48.14       55.39     66.42 o 


   2  10  10       80.21       20.97     44.22 o 


   3  10  10       27.50       25.46     35.33 o 


   4  10  10      161.84      140.11     64.37 o 


   5  10  10       40.20      107.76     77.00 o 


  -8  11  10       13.02       96.63     49.17 o 


  -7  11  10      186.38      214.50     88.75 o 


  -6  11  10        3.00       41.84     44.76 o 


  -5  11  10      218.21      234.17     51.60 o 


  -4  11  10      300.11      307.09     59.02 o 


  -3  11  10      144.89      126.38     63.74 o 


  -2  11  10      797.18      830.39     86.02 o 


  -1  11  10      233.49      255.75     53.59 o 


   0  11  10      129.58      166.77     47.14 o 


   1  11  10      469.14      452.45     53.42 o 


   2  11  10        2.83       43.28     30.39 o 


   3  11  10      162.52      195.96     65.64 o 


   4  11  10       51.15       65.95     64.69 o 


  -7  12  10      140.04      123.43     45.87 o 


  -6  12  10       26.54        1.47     85.75 o 


  -5  12  10       12.23        6.12     33.91 o 


  -4  12  10       70.79       82.98     43.97 o 


  -3  12  10       49.03      127.64     62.80 o 


  -2  12  10        4.52        0.00     40.71 o 


  -1  12  10        1.15        0.00     28.61 o 


   0  12  10        7.43        0.00     33.17 o 


   1  12  10      105.26       99.29     32.34 o 


   2  12  10        3.07       59.36     38.34 o 


   3  12  10       94.88      127.96     73.68 o 


  -6  13  10       16.50       15.27     34.68 o 


  -5  13  10       59.92       60.45     45.76 o 


  -4  13  10      215.77      208.64     52.90 o 


  -3  13  10       21.12        0.00     59.32 o 


  -2  13  10      344.63      220.20    119.52 o 


  -1  13  10       20.27       33.83     33.27 o 


   0  13  10      284.34      361.12     86.07 o 


   1  13  10      222.10      156.10     41.92 o 


   2  13  10        0.86       21.91     60.27 o 


  -5  14  10       85.35       80.12     48.44 o 


  -4  14  10       18.79       78.09     43.55 o 


  -3  14  10      311.70      422.06    102.40 o 


  -2  14  10      101.33      173.77     68.16 o 


  -1  14  10      163.25      177.77     50.75 o 


   0  14  10      308.70      362.39     66.84 o 


   1  14  10        4.14        0.00     71.79 o 


 -10   1  11       54.39        0.00     83.62 o 


  -9   1  11       16.19        5.96     38.50 o 


  -8   1  11       30.74       35.43     31.58 o 


  -7   1  11      190.53      189.31     32.18 o 


  -6   1  11      132.49      147.79     27.99 o 


  -5   1  11      102.07      107.09     23.96 o 


  -4   1  11      930.70      863.56     78.84 o 


  -3   1  11      439.80      505.88     63.57 o 


  -2   1  11      373.51      443.93    102.32 o 


  -1   1  11     1024.47     1028.82     84.34 o 


   0   1  11      121.39       77.35     49.15 o 


   1   1  11      729.30      770.13     78.87 o 


   2   1  11     1084.49     1069.26    155.33 o 


   3   1  11        2.05        0.00     35.14 o 


   4   1  11      925.14      910.48     94.86 o 


   5   1  11      385.33      408.64     72.52 o 


   6   1  11       21.95        5.63     33.20 o 


 -10   2  11       26.41        0.00     59.17 o 


  -9   2  11      367.31      424.11    102.08 o 


  -8   2  11      150.27      199.18     99.87 o 


  -7   2  11      102.45       81.20     28.75 o 


  -6   2  11     1607.98     1745.20     99.22 o 


  -5   2  11      337.29      403.32     49.53 o 


  -4   2  11      729.74      719.68     59.71 o 


  -3   2  11     2515.08     2518.99    132.23 o 


  -2   2  11        1.49       32.26     30.74 o 


  -1   2  11     1703.65     1563.88    106.15 o 


   0   2  11      752.14      621.53     70.76 o 


   1   2  11      129.54      161.00     61.30 o 


   2   2  11      632.11      536.92     69.32 o 


   3   2  11      190.84      200.66     50.19 o 


   4   2  11        4.54       63.38     39.15 o 


   5   2  11      215.11       99.24     46.54 o 


   6   2  11      110.50       86.72     43.61 o 


 -10   3  11       60.94        0.00     82.04 o 


  -9   3  11       21.08        0.00     66.27 o 


  -8   3  11       50.03       50.33     68.00 o 


  -7   3  11      199.02      171.03     74.63 o 


  -6   3  11        3.23        0.00     30.49 o 


  -5   3  11      409.94      457.89     50.12 o 


  -4   3  11        1.32        0.00     28.51 o 


  -3   3  11      463.95      501.95     64.25 o 


  -2   3  11      345.29      438.36     63.20 o 


  -1   3  11      182.27      137.34     60.03 o 


   0   3  11      346.82      340.62     54.77 o 


   1   3  11        0.12        0.00     34.00 o 


   2   3  11      396.87      452.80     64.93 o 


   3   3  11       93.76       41.62     92.93 o 


   4   3  11      212.76      151.06     82.44 o 


   5   3  11      317.80      279.58     84.10 o 


   6   3  11       23.07        0.00     39.69 o 


 -10   4  11       43.25        0.00     94.98 o 


  -9   4  11        1.87        0.00     80.78 o 


  -8   4  11        4.80       42.13     57.75 o 


  -7   4  11        2.48        0.00     73.68 o 


  -6   4  11       44.21        0.00     51.28 o 


  -5   4  11      239.24      233.65     36.90 o 


  -4   4  11        8.41       47.14     33.96 o 


  -3   4  11      209.06      242.31     51.12 o 


  -2   4  11      984.58      916.95     85.19 o 


  -1   4  11       19.63        0.00     36.98 o 


   0   4  11      862.52      910.08     85.01 o 


   1   4  11     1568.18     1671.43    242.74 o 


   2   4  11      181.17      187.59     52.48 o 


   3   4  11     1812.01     1650.88    119.49 o 


   4   4  11      287.45      350.90     94.51 o 


   5   4  11      403.59      506.74     74.34 o 


   6   4  11      656.83      538.59     87.80 o 


 -10   5  11       99.40      183.02    102.24 o 


  -9   5  11       67.84       23.35     70.68 o 


  -8   5  11      171.13      252.29     85.20 o 


  -7   5  11      476.07      538.18    109.34 o 


  -6   5  11       64.44      103.82     67.53 o 


  -5   5  11     1041.44      989.36     82.49 o 


  -4   5  11     1063.81     1133.09     79.60 o 


  -3   5  11       63.63       43.40     30.61 o 


  -2   5  11      907.76      855.61     81.90 o 


  -1   5  11      156.85      177.24     55.98 o 


   0   5  11      262.20      300.13     56.83 o 


   1   5  11      420.71      314.02     63.51 o 


   2   5  11      100.82       73.12    112.57 o 


   3   5  11      175.61      143.06     46.58 o 


   4   5  11      143.67      149.89     54.28 o 


   5   5  11        8.81        0.00     40.39 o 


   6   5  11        3.94       10.94     37.47 o 


  -9   6  11        2.40        0.00     84.10 o 


  -8   6  11       19.42        9.62     56.48 o 


  -7   6  11       15.97        0.00     66.42 o 


  -6   6  11       25.18       98.77     75.89 o 


  -5   6  11       11.11        0.00     59.01 o 


  -4   6  11       29.41       22.00     25.01 o 


  -3   6  11       38.27       65.69     45.20 o 


  -2   6  11       21.47       14.20     30.09 o 


  -1   6  11       14.79       15.55     21.06 o 


   0   6  11       21.94       45.92     24.64 o 


   1   6  11        2.49        0.00     32.74 o 


   2   6  11       22.73       86.86     36.04 o 


   3   6  11        1.01       32.50     44.65 o 


   4   6  11        2.13        0.00     49.70 o 


   5   6  11        0.17        0.00     51.91 o 


  -9   7  11       15.92        0.00     76.84 o 


  -8   7  11      125.22        0.00     88.83 o 


  -7   7  11      325.73      350.90    100.19 o 


  -6   7  11       19.82        0.00     54.43 o 


  -5   7  11      347.94      315.87     91.20 o 


  -4   7  11      101.05       20.98     60.74 o 


  -3   7  11       22.02        0.00     24.46 o 


  -2   7  11      591.56      641.18     56.46 o 


  -1   7  11      128.22      106.73     32.34 o 


   0   7  11        2.01        0.00     26.19 o 


   1   7  11      228.76      254.99     60.67 o 


   2   7  11      145.50       64.06     57.12 o 


   3   7  11        0.82       27.77     55.38 o 


   4   7  11      103.50       78.65     48.20 o 


  -9   8  11        6.85        0.00     75.58 o 


  -8   8  11        1.84        0.00     68.79 o 


  -7   8  11       11.35       97.66     71.47 o 


  -6   8  11       30.71      203.06     82.04 o 


  -5   8  11      160.61      206.37     76.84 o 


  -4   8  11        8.07      101.47     42.27 o 


  -3   8  11      108.08       56.58     36.13 o 


  -2   8  11      534.45      503.82     52.51 o 


  -1   8  11        9.99       27.50     30.74 o 


   0   8  11      353.87      363.17     47.28 o 


   1   8  11      700.89      769.66    167.72 o 


   2   8  11      117.85      179.24     66.74 o 


   3   8  11      854.37      730.51    119.91 o 


   4   8  11       61.25      116.91     42.86 o 


   5   8  11      163.49      121.45     60.98 o 


  -8   9  11       87.51       11.36     85.67 o 


  -7   9  11        1.85        0.00     85.52 o 


  -6   9  11       18.78      123.70     78.10 o 


  -5   9  11      394.61      349.39     59.87 o 


  -4   9  11       18.45       45.85     33.24 o 


  -3   9  11      434.47      557.41     72.21 o 


  -2   9  11       22.25       36.55     26.61 o 


  -1   9  11      270.07      416.90     91.04 o 


   0   9  11      393.84      313.58    108.16 o 


   1   9  11       43.82        0.00     39.44 o 


   2   9  11      181.93      180.97     61.53 o 


   3   9  11       93.75       38.87     32.41 o 


   4   9  11      125.67      125.86     45.31 o 


  -8  10  11      104.19        0.00     66.74 o 


  -7  10  11        6.77      143.58     64.85 o 


  -6  10  11      670.07      590.01     78.76 o 


  -5  10  11        6.17       11.47     52.15 o 


  -4  10  11       79.70      160.67     49.43 o 


  -3  10  11      844.66      767.68     85.25 o 


  -2  10  11       28.00        0.00     34.87 o 


  -1  10  11      574.55      524.33     71.37 o 


   0  10  11      285.97      282.24     56.16 o 


   1  10  11       36.31       83.32     45.60 o 


   2  10  11      233.59      276.69     90.49 o 


   3  10  11       73.75       43.45     35.89 o 


   4  10  11       13.60       55.22     75.89 o 


  -7  11  11        2.76      120.07     88.51 o 


  -6  11  11        2.81       13.11     64.22 o 


  -5  11  11        0.36        9.12     88.28 o 


  -4  11  11        0.25       51.73     43.66 o 


  -3  11  11      280.16      382.87     67.28 o 


  -2  11  11       17.79       20.29     64.14 o 


  -1  11  11      155.84      138.51     44.86 o 


   0  11  11      155.21      102.63     47.45 o 


   1  11  11       35.46       45.59     32.46 o 


   2  11  11      435.87      493.80     74.08 o 


   3  11  11       21.89        0.00     67.21 o 


  -6  12  11        1.00        0.00     43.94 o 


  -5  12  11        0.59       24.11     46.85 o 


  -4  12  11       28.83       59.01     46.29 o 


  -3  12  11        0.83       30.79     37.92 o 


  -2  12  11        1.75       39.33     35.40 o 


  -1  12  11       55.93       70.44     36.20 o 


   0  12  11       24.60        0.00     29.93 o 


   1  12  11       10.83       41.92     35.19 o 


   2  12  11        1.80       39.41     36.89 o 


  -4  13  11      129.67       97.98     68.95 o 


  -3  13  11       56.95       93.25     49.56 o 


  -2  13  11      161.56      257.06     59.60 o 


  -1  13  11      335.87      282.02    198.96 o 


   0  13  11        8.42        0.00     39.66 o 


 -10   0  12       10.12       16.09     58.69 o 


  -9   0  12        8.20      131.27     74.31 o 


  -8   0  12      240.77      256.38     73.21 o 


  -7   0  12      219.58      310.31     55.17 o 


  -6   0  12      132.42      127.42     60.35 o 


  -5   0  12     1994.23     2047.32    176.40 o 


  -4   0  12      366.43      490.69     89.78 o 


  -3   0  12      842.91      906.12    119.75 o 


  -2   0  12     2181.77     1915.89    173.87 o 


  -1   0  12      152.75      147.84     70.05 o 


   0   0  12     1664.31     1576.04    158.09 o 


   1   0  12     1216.09     1102.08    141.05 o 


   2   0  12      157.52      236.19     74.63 o 


   3   0  12      810.25      612.49    117.54 o 


   4   0  12       51.50       32.19     59.48 o 


   5   0  12       96.03      179.39     80.62 o 


 -10   1  12       47.68        0.00     72.89 o 


  -9   1  12        4.19        0.00     54.43 o 


  -8   1  12      106.75      131.60     37.21 o 


  -7   1  12       32.58       64.06     22.99 o 


  -6   1  12       15.90       30.83     21.55 o 


  -5   1  12      283.71      238.13     73.21 o 


  -4   1  12       33.28        0.00     36.54 o 


  -3   1  12       75.00      167.47     56.33 o 


  -2   1  12        4.02       46.82     49.23 o 


  -1   1  12       13.68       32.94     31.10 o 


   0   1  12       67.36       35.74     38.89 o 


   1   1  12       75.40       98.41     39.68 o 


   2   1  12        0.73       54.66     36.73 o 


   3   1  12      114.65      220.89     56.93 o 


   4   1  12       98.60      202.16     55.38 o 


   5   1  12       78.42       66.73     71.08 o 


  -9   2  12       71.44      176.24     76.05 o 


  -8   2  12       48.69       68.09     57.67 o 


  -7   2  12        1.39        0.00     25.83 o 


  -6   2  12      186.06      233.64     39.07 o 


  -5   2  12       19.98       32.47     28.53 o 


  -4   2  12        1.31        9.31     34.17 o 


  -3   2  12       69.32       40.54     32.79 o 


  -2   2  12        9.82       53.36     31.02 o 


  -1   2  12        0.12        0.00     40.15 o 


   0   2  12        4.23        0.00     36.27 o 


   1   2  12        0.59        5.08     36.53 o 


   2   2  12       38.18       45.62     44.18 o 


   3   2  12        0.07       42.14     35.27 o 


   4   2  12       66.77       87.94     54.12 o 


   5   2  12       11.57       68.16     41.97 o 


  -9   3  12       79.20      112.50     88.20 o 


  -8   3  12        0.74        0.00     54.75 o 


  -7   3  12      195.62      219.52     55.60 o 


  -6   3  12      183.28      196.01     38.86 o 


  -5   3  12       82.58      117.95     33.91 o 


  -4   3  12      831.37      885.68     83.96 o 


  -3   3  12      434.71      413.45     62.02 o 


  -2   3  12      187.74      187.62    115.57 o 


  -1   3  12     1238.51     1189.85     98.28 o 


   0   3  12      461.44      421.60     64.99 o 


   1   3  12      256.55      197.03     49.63 o 


   2   3  12      597.37      490.66     71.30 o 


   3   3  12      128.32      137.62     50.99 o 


   4   3  12      132.46      137.63     88.43 o 


   5   3  12      324.19      259.07     86.46 o 


  -9   4  12        0.18       16.25     64.22 o 


  -8   4  12       33.02        0.00     66.90 o 


  -7   4  12        8.74        0.00     63.11 o 


  -6   4  12       33.46       43.99     45.85 o 


  -5   4  12      409.80      459.40     53.32 o 


  -4   4  12       51.06       95.45     40.02 o 


  -3   4  12      189.37      202.55     43.79 o 


  -2   4  12      406.96      372.84     93.88 o 


  -1   4  12       24.40       57.79     43.65 o 


   0   4  12      294.70      304.84     59.32 o 


   1   4  12      225.69      202.78     54.09 o 


   2   4  12       26.19       66.67     44.73 o 


   3   4  12       62.89       45.15     36.37 o 


   4   4  12        3.21        0.00     52.22 o 


   5   4  12        0.83       54.21     35.88 o 


  -9   5  12       59.04       18.62     54.59 o 


  -8   5  12       69.82        0.00     70.37 o 


  -7   5  12      196.95      336.70    100.98 o 


  -6   5  12      296.22      263.96     85.20 o 


  -5   5  12        9.94       18.64     28.82 o 


  -4   5  12      407.63      469.92    167.01 o 


  -3   5  12      342.74      269.46     55.70 o 


  -2   5  12      189.38      185.83     44.31 o 


  -1   5  12      977.50      938.34     91.27 o 


   0   5  12       26.07       83.60     37.98 o 


   1   5  12      476.63      508.98     73.68 o 


   2   5  12      399.57      377.14     64.21 o 


   3   5  12        3.90        0.00     35.63 o 


   4   5  12      426.75      559.32    121.17 o 


   5   5  12       18.87       31.46     43.97 o 


  -9   6  12      154.85      192.17     97.82 o 


  -8   6  12       99.31       85.83     78.42 o 


  -7   6  12        3.55        0.00     64.22 o 


  -6   6  12      377.74      365.41     90.88 o 


  -5   6  12       79.09       68.20     42.43 o 


  -4   6  12        2.79        0.00     53.96 o 


  -3   6  12       96.85       57.74     57.35 o 


  -2   6  12       66.48      150.55     44.35 o 


  -1   6  12        8.54        0.00     40.55 o 


   0   6  12       10.87        0.00     47.25 o 


   1   6  12       27.36       70.12     97.27 o 


   2   6  12      124.42      141.35     49.36 o 


   3   6  12        4.10        0.00     64.53 o 


   4   6  12      175.02      276.58     87.88 o 


  -8   7  12       42.73       33.13     68.79 o 


  -7   7  12        8.71       30.92     73.05 o 


  -6   7  12      126.74        0.00     64.22 o 


  -5   7  12       19.08       18.73     61.77 o 


  -4   7  12      479.19      467.18    110.60 o 


  -3   7  12      567.71      618.46     71.21 o 


  -2   7  12       40.84       72.06     80.07 o 


  -1   7  12     1047.39     1075.22     97.98 o 


   0   7  12      164.96      179.89     52.57 o 


   1   7  12      267.95      252.25     60.29 o 


   2   7  12      341.23      292.36     87.41 o 


   3   7  12       10.69       91.20     68.95 o 


   4   7  12      143.84       34.70    129.30 o 


  -8   8  12       63.19        0.00     92.30 o 


  -7   8  12      160.22      359.58    102.08 o 


  -6   8  12       10.86        0.00     70.37 o 


  -5   8  12      215.41      116.91     68.63 o 


  -4   8  12       46.28       28.40     72.74 o 


  -3   8  12       46.32       79.99     63.43 o 


  -2   8  12      314.16      288.74     75.26 o 


  -1   8  12        8.14        0.00     29.95 o 


   0   8  12      210.70      223.26     42.47 o 


   1   8  12      153.08      207.64     90.72 o 


   2   8  12       23.15        0.00     53.01 o 


   3   8  12      381.46      408.96     99.40 o 


  -7   9  12      230.19      246.29    111.86 o 


  -6   9  12      110.85      159.83     66.90 o 


  -5   9  12      133.88        0.00     77.63 o 


  -4   9  12      237.76      164.40     67.53 o 


  -3   9  12        1.36       48.91     73.05 o 


  -2   9  12       84.21      139.75     46.85 o 


  -1   9  12      320.44      295.98     56.26 o 


   0   9  12        7.87        0.00     37.42 o 


   1   9  12       34.23        0.00     48.28 o 


   2   9  12      229.72      253.86     80.62 o 


   3   9  12       52.30       32.98     33.86 o 


  -6  10  12        4.64        2.05     63.11 o 


  -5  10  12       46.94       25.56     58.69 o 


  -4  10  12        0.19      109.66     80.78 o 


  -3  10  12        4.26        0.00     33.25 o 


  -2  10  12       51.65       66.98     52.30 o 


  -1  10  12       25.97       44.98     87.17 o 


   0  10  12        3.24       32.12     34.54 o 


   1  10  12       60.40      105.02     45.98 o 


   2  10  12       23.06       28.28     88.12 o 


  -5  11  12       26.79       56.48     98.93 o 


  -4  11  12       29.68       77.00     62.64 o 


  -3  11  12        4.42       98.47     49.26 o 


  -2  11  12        8.54        5.29     42.91 o 


  -1  11  12       12.13       35.20     37.97 o 


   0  11  12        8.23       54.20     42.98 o 


  -3  12  12       52.23       62.24     45.97 o 


  -2  12  12      351.44      295.49     62.73 o 


  -1  12  12        0.30       13.19     74.71 o 


  -9   1  13      179.36       51.59     69.58 o 


  -8   1  13      165.16      263.56     58.62 o 


  -7   1  13      152.91      167.41     33.63 o 


  -6   1  13      237.61      382.05     65.13 o 


  -5   1  13        3.53        9.15     38.33 o 


  -4   1  13      188.98      100.54     40.65 o 


  -3   1  13      231.94      263.67     54.23 o 


  -2   1  13        3.00       35.32     40.98 o 


  -1   1  13      520.00      512.35     72.08 o 


   0   1  13      110.48       72.84     42.60 o 


   1   1  13        5.53        0.00     35.58 o 


   2   1  13       17.30       77.29     47.96 o 


   3   1  13       39.64        0.00     32.51 o 


   4   1  13       18.22        6.14     39.07 o 


  -8   2  13       11.66        0.00     41.45 o 


  -6   2  13       16.11        0.00     37.99 o 


  -5   2  13       21.15       30.51     38.84 o 


  -4   2  13      250.13      306.15     61.81 o 


  -3   2  13      112.47      110.98     40.63 o 


  -2   2  13      380.51      402.30     63.52 o 


  -1   2  13      632.91      739.23    127.33 o 


   0   2  13        3.01        0.00     37.60 o 


   1   2  13      409.33      430.23     65.61 o 


   2   2  13      603.74      575.23    108.47 o 


   3   2  13       31.63        0.00     46.40 o 


   4   2  13      393.76      390.66     72.35 o 


  -8   3  13       33.41        7.27     36.18 o 


  -7   3  13       79.21      129.30     41.11 o 


  -6   3  13       17.89        1.29     38.61 o 


  -5   3  13       21.95       96.09     45.73 o 


  -4   3  13      133.09      203.65     69.90 o 


  -3   3  13       24.12       28.37     35.89 o 


  -2   3  13      221.18      193.03     53.05 o 


  -1   3  13      184.26      138.68     46.52 o 


   0   3  13       96.29       93.91     45.99 o 


   1   3  13      152.11      194.56     56.13 o 


   2   3  13       16.07       38.35     97.19 o 


   3   3  13      221.49      259.37     64.25 o 


   4   3  13       14.51       20.11     44.74 o 


  -8   4  13      175.83      213.93     62.57 o 


  -7   4  13      190.97      280.89     65.77 o 


  -6   4  13      126.07      140.77     51.53 o 


  -5   4  13      744.00      904.92    156.67 o 


  -4   4  13       34.12       24.49     36.89 o 


  -3   4  13      266.19      369.68     66.87 o 


  -2   4  13      405.12      399.45     68.30 o 


  -1   4  13       12.98        0.00     39.40 o 


   0   4  13      362.07      322.04     63.52 o 


   1   4  13       73.89      153.25    139.55 o 


   2   4  13        3.41        0.00     45.12 o 


   3   4  13       73.27       22.52     40.15 o 


  -8   5  13       61.65        0.00     75.58 o 


  -7   5  13        0.24      104.78     49.09 o 


  -6   5  13       43.58        0.00     47.09 o 


  -5   5  13       12.21       90.56     65.64 o 


  -4   5  13        8.49       86.75     76.60 o 


  -3   5  13       48.31       50.03     32.42 o 


  -2   5  13      257.53      207.81     50.15 o 


  -1   5  13       68.18      138.95     46.07 o 


   0   5  13      401.15      430.85     69.58 o 


   1   5  13      235.06      162.09     65.48 o 


   2   5  13       56.71      107.98     42.21 o 


   3   5  13      263.40      268.06     90.41 o 


  -7   6  13        1.70        0.00     82.36 o 


  -6   6  13        0.00        0.00     45.79 o 


  -5   6  13        6.46       40.39     59.32 o 


  -4   6  13        0.05        9.76     31.08 o 


  -3   6  13       16.80       42.49    115.26 o 


  -2   6  13       29.92       43.13     40.64 o 


  -1   6  13        0.22        0.00     85.04 o 


   0   6  13        2.12        0.00     45.44 o 


   1   6  13       16.30       22.56     35.35 o 


   2   6  13        4.45       59.28     46.53 o 


   3   6  13        2.38        0.00     60.11 o 


  -7   7  13        1.91       23.51     56.33 o 


  -6   7  13      155.55      161.58    117.15 o 


  -5   7  13       51.93      153.68     93.09 o 


  -4   7  13       14.28        0.00     64.53 o 


  -3   7  13      122.47      125.14     64.77 o 


  -2   7  13       60.40       35.59     39.00 o 


  -1   7  13       86.26       61.38     47.02 o 


   0   7  13      195.24      265.65     61.73 o 


   1   7  13        7.14        0.74     59.09 o 


   2   7  13       57.58       30.92     63.74 o 


  -6   8  13       75.78      101.97     48.69 o 


  -5   8  13      288.20      270.90     98.45 o 


  -4   8  13        6.52        0.00     82.52 o 


  -3   8  13       60.21      127.17     69.26 o 


  -2   8  13      153.65      216.61     49.75 o 


  -1   8  13       11.87       41.64     67.61 o 


   0   8  13      129.16      150.18     56.24 o 


   1   8  13       24.05      140.42     82.99 o 


   2   8  13       18.11        0.00     63.11 o 


  -5   9  13        1.17        0.00     57.43 o 


  -4   9  13      160.47       50.33     63.90 o 


  -3   9  13       10.36      111.08     83.62 o 


  -2   9  13      213.24      412.90    118.18 o 


  -1   9  13       21.41        0.00     72.58 o 


   0   9  13      110.04      217.58     86.62 o 


   1   9  13      206.42      100.66     65.16 o 


  -4  10  13       93.11       68.00     80.94 o 


  -3  10  13        3.54       11.52     66.90 o 


  -2  10  13       58.65       36.76     63.90 o 


  -1  10  13      173.46      190.12     86.78 o 


  -7   0  14      108.25       79.68     59.80 o 


  -6   0  14       22.34       47.18     56.48 o 


  -5   0  14       75.63       29.50     44.02 o 


  -4   0  14        6.37        0.00     58.22 o 


  -3   0  14       29.61       39.29     39.76 o 


  -2   0  14       22.79      100.03     70.68 o 


  -1   0  14       11.61       64.85     69.90 o 


   0   0  14       12.25        0.00     47.81 o 


   1   0  14      112.37      203.38     85.52 o 


   2   0  14      325.18      259.07     84.73 o 


  -7   1  14       67.32       29.67     37.73 o 


  -6   1  14       66.32       37.79     39.92 o 


  -5   1  14      132.61      148.55     46.70 o 


  -4   1  14       23.76        0.00     40.49 o 


  -3   1  14       61.22       67.94     65.24 o 


  -2   1  14      276.71      262.01    106.34 o 


  -1   1  14       91.08       77.20     34.32 o 


   0   1  14      314.63      307.85     63.95 o 


   1   1  14      149.05      125.87     50.82 o 


   2   1  14       97.17       78.13     42.11 o 


  -7   2  14       38.62       60.59     51.59 o 


  -6   2  14       29.77       78.47     43.31 o 


  -5   2  14        1.02       35.71     40.49 o 


  -4   2  14      185.64      233.58     59.26 o 


  -3   2  14       59.70       76.65     65.40 o 


  -2   2  14       66.77      116.69     49.51 o 


  -1   2  14      186.79      182.59     87.49 o 


   0   2  14        3.26        0.00     35.02 o 


   1   2  14       42.95      129.76     49.42 o 


   2   2  14      112.73      128.51     88.59 o 


  -7   3  14        1.52       67.92     54.75 o 


  -6   3  14      129.18      234.14     81.57 o 


  -5   3  14       62.46      107.09     50.73 o 


  -4   3  14        0.28        0.00     34.38 o 


  -3   3  14       58.91       21.57     40.94 o 


  -2   3  14      109.00      179.36    112.10 o 


  -1   3  14      151.10       95.19     40.35 o 


   0   3  14      141.87       64.99     61.61 o 


   1   3  14      180.60      121.09     45.72 o 


   2   3  14        4.05       31.76     35.40 o 


  -7   4  14       27.40        0.00     48.66 o 


  -6   4  14        4.68        0.00     67.21 o 


  -5   4  14        2.60       74.83     40.52 o 


  -4   4  14        4.84        0.00     84.10 o 


  -3   4  14       31.37       24.67     38.00 o 


  -2   4  14        9.48       24.60     71.87 o 


  -1   4  14        1.85       29.26     65.16 o 


   0   4  14        2.07        0.00     47.96 o 


   1   4  14       33.08       26.95     97.98 o 


   2   4  14      113.83      132.21     71.39 o 


  -6   5  14        5.02        0.00     55.38 o 


  -5   5  14        0.22        0.00     57.75 o 


  -4   5  14       19.82        0.00     38.59 o 


  -3   5  14       15.20       53.90     62.87 o 


  -2   5  14        1.75       94.10     46.40 o 


  -1   5  14        0.75        0.00     35.59 o 


   0   5  14        0.17       38.24     36.60 o 


   1   5  14        5.28        0.00     54.04 o 


  -6   6  14       68.34       62.16     72.74 o 


  -5   6  14       15.07      109.97     85.83 o 


  -4   6  14      462.57      459.61    120.70 o 


  -3   6  14      133.30      128.92     83.23 o 


  -2   6  14      232.43      165.47     49.09 o 


  -1   6  14      388.43      311.98     68.71 o 


   0   6  14       26.28        0.00     33.05 o 


  -5   7  14       18.65        0.00     76.36 o 


  -4   7  14        1.63        0.00     67.06 o 


  -3   7  14       16.76        0.00     64.06 o 


  -2   7  14       35.63      105.61     74.55 o 


  -1   7  14       34.65        0.00     42.11 o 


   0   7  14       44.13       66.74     39.06 o 


  -3   8  14        9.88       36.76     58.69 o 


  -2   8  14        1.83        0.00     71.63 o 


  -5   1  15       92.57       93.94     48.60 o 


  -4   1  15       80.19       99.31     50.26 o 


  -3   1  15        1.28        0.00     47.04 o 


  -2   1  15       74.77       12.63     75.81 o 


  -1   1  15        3.74       14.58     36.66 o 


  -5   2  15       39.01        0.00     43.02 o 


  -4   2  15      365.38      331.18     68.91 o 


  -3   2  15       20.69        5.44     38.55 o 


  -2   2  15       92.09       76.16     73.45 o 


  -1   2  15      131.18       65.41     44.27 o 


  -4   3  15       18.65        0.00     41.22 o 


  -3   3  15       46.03       78.96    112.57 o 


  -2   3  15       22.45        0.00     36.31 o 


  -1   3  15       19.81       80.43     42.19 o 


  -3   4  15      231.11      265.63     63.93 o 


  -2   4  15       56.49      140.15     55.11 o 


                                                 
